# Supplementary material for: Exploring bacteria diversity in commercialized table olive biofilms by metataxonomic and compositional data analysis
Source: Sci Rep. 2020 Jul 9;10:11381. doi: 10.1038/s41598-020-68305-7 (PMC7347591; doi:10.1038/s41598-020-68305-7)
Supplement: Supplementary file 1 — Supplementary file1 (XLSX 270 kb) [file 41598_2020_68305_MOESM1_ESM.xlsx]

## Sheet: Title
Supplementary material to:
Exploring bacteria diversity in commercialized table olive biofilms by metataxonomic and compositional data analysis
File content: Tables S1-S8
Antonio Benítez-Cabello			Food Technology Department. Instituto de la Grasa (CSIC). Crta Utrera km 1. Campus Universitario Pablo de Olavide. Building 46. 41013, Seville, Spain.
Verónica Romero-Gil			Technological Applications for Improvement of Quality and Safety in Foods. Carretera de Marbella nº22. Planta -1. 29108, Guaro, Málaga, Spain.
Eduardo Medina-Pradas			Food Technology Department. Instituto de la Grasa (CSIC). Crta Utrera km 1. Campus Universitario Pablo de Olavide. Building 46. 41013, Seville, Spain.
Antonio Garrido-Fernández			Food Technology Department. Instituto de la Grasa (CSIC). Crta Utrera km 1. Campus Universitario Pablo de Olavide. Building 46. 41013, Seville, Spain.
Francisco Noé Arroyo-López			Food Technology Department. Instituto de la Grasa (CSIC). Crta Utrera km 1. Campus Universitario Pablo de Olavide. Building 46. 41013, Seville, Spain.

## Sheet: Table S1
Supplementary material to: Exploring bacteria diversity in commercialized table olive biofilms by metataxonomic and compositional data analysis
Table S1. Reference, characteristics, origin, physicochemical and microbiological values of the different table olive samples analyzed in this work.
Olive packaging reference	Type of elaboration	Type of presentation	Packaging material	Olive Cultivar	Country	pH	NaCl (%)	LAB (Log10 CFU/g)
S104	Green natural	Sliced	PET	Aloreña	Spain	4.22	5.8	Nd*
S105	Green natural	Sliced	PET	Aloreña	Spain	4.16	5.14	Nd
S106	Green natural	Sliced	PET	Aloreña	Spain	3.95	5.6	2.72
S107	Green natural	Sliced	PET	Aloreña	Spain	3.86	5.7	1.38
S108	Green natural	Sliced	PET	Aloreña	Spain	4.51	5.44	4.93
S109	Green natural	Sliced	PET	Aloreña	Spain	4.93	6.13	6.7
S110	Green natural	Sliced	PET	Aloreña	Spain	4.51	5.44	4.35
S111	Green natural	Sliced	PET	Aloreña	Spain	4.51	5.44	5.81
S112	Green natural	Sliced	PET	Aloreña	Spain	3.99	5.16	4.97
S113	Green natural	Sliced	PET	Aloreña	Spain	3.99	5.16	4.79
S114	Green natural	Sliced	PET	Aloreña	Spain	3.8	5.56	4.62
S115	Green natural	Sliced	PET	Aloreña	Spain	3.8	5.56	4.75
S116	Green natural	Sliced	PET	Aloreña	Spain	4.76	6.13	3.21
S117	Green natural	Sliced	PET	Aloreña	Spain	4.82	6.23	3.5
S120	Spanish style	Pitted	Bag	Hojiblanca	Spain	2.96	5.09	5.16435
S121	Spanish style	Pitted	Bag	Hojiblanca	Spain	2.86	4.72	4.27875
S122	Spanish style	Whole	Bag	Hojiblanca	Spain	2.76	6.29	3.72754
S123	Spanish style	Whole	Bag	Hojiblanca	Spain	2.78	6.26	3.45788
S124	Spanish style	Whole	Bag	Manzanilla	Spain	3.63	5.92	4.04139
S125	Spanish style	Whole	Bag	Manzanilla	Spain	3.63	5.77	3.34635
S126	Spanish style	Sliced	Bag	Hojiblanca	Spain	3.53	4.71	4.2833
S127	Spanish style	Sliced	Bag	Hojiblanca	Spain	3.51	5.24	4.18184
S128	Spanish style	Whole	Glass	Verdial	Spain	3.91	6.15	5.37291
S129	Spanish style	Whole	Glass	Verdial	Spain	3.93	6.22	5.49136
S130	Spanish style	Whole	Glass	Gordal	Spain	3.74	6.36	5.51055
S131	Spanish style	Whole	Glass	Gordal	Spain	3.74	6.34	5.59988
S132	Spanish style	Whole	Glass	Morona	Spain	3.81	6.96	5.73159
S133	Spanish style	Whole	Glass	Morona	Spain	3.81	6.94	5.74586
S134	Spanish style	Whole	Bag	Manzanilla	Spain	3.68	5.45	4.83442
S135	Spanish style	Whole	Bag	Manzanilla	Spain	3.75	5.73	3.47712
S136	Green natural	Sliced	PET	Pico-Limón	Spain	3.54	3.81	4.68034
S137	Green natural	Sliced	PET	Pico-Limón	Spain	3.56	3.96	5.1038
S138	Spanish style	Sliced	PET	Manzanilla	Spain	4.46	3.41	4.88309
S139	Spanish style	Sliced	PET	Manzanilla	Spain	4.45	3.28	4.69108
S140	Black natural	Sliced	PET	Empeltre	Spain	4.43	8.96	Nd
S141	Black natural	Sliced	PET	Empeltre	Spain	4.34	9.3	Nd
S142	Spanish style	Sliced	PET	Manzanilla	Spain	3.69	5.21	4.5172
S143	Spanish style	Sliced	PET	Manzanilla	Spain	3.59	5.33	4.70927
S144	Spanish style	Pitted	PET	Manzanilla	Spain	5.22	3.5	4.86451
S145	Spanish style	Pitted	PET	Manzanilla	Spain	5.2	3.55	4.24304
S146	Spanish style	Whole	Bag	Manzanilla	Spain	2.57	6	Nd
S147	Spanish style	Whole	Bag	Manzanilla	Spain	2.63	5.92	Nd
S148	Spanish style	Pitted	Bag	Manzanilla	Spain	3.17	5.78	Nd
S149	Spanish style	Pitted	Bag	Manzanilla	Spain	3.19	6.04	Nd
S150	Spanish style	Pitted	Bag	Manzanilla	Spain	3.2	6.14	3.84198
S151	Spanish style	Pitted	Bag	Manzanilla	Spain	3.21	6.15	3.67117
S156	Spanish style	Whole	Vacuum bag	Conservolea	Greece	3.33	7.43	4.56229
S157	Spanish style	Whole	Vacuum bag	Conservolea	Greece	3.84	7.32	4.57054
S158	Black natural	Whole	Vacuum bag	Kalamata	Greece	4.13	8.02	5.55023
S159	Black natural	Whole	Vacuum bag	Kalamata	Greece	4.18	8.01	5.24304
S160	Spanish style	Sliced	Vacuum bag	Conservolea	Greece	4.09	6.07	5.33646
S161	Spanish style	Sliced	Vacuum bag	Conservolea	Greece	4.08	5.87	5.31175
S162	Black natural	Pitted	Glass	Galega	Portugal	3.75	5.11	3
S163	Black natural	Pitted	Glass	Galega	Portugal	3.72	5.2	2.12057
S166	Spanish style	Whole	Glass	Picholine	France	5.14	3.97	6.16137
S167	Spanish style	Whole	Glass	Picholine	France	5.05	4.06	6.69548
S168	Spanish style	Whole	Glass	Lucques du Languedoc	France	5.4	4.35	6.50786
S169	Spanish style	Whole	Glass	Lucques du Languedoc	France	5.24	4.38	6.73239
S170	Green natural	Pitted	Glass	Empletre Mallorquina	Spain	4.15	7.68	5.80346
S171	Green natural	Pitted	Glass	Empletre Mallorquina	Spain	4.2	7.65	5.95036
S172	Green natural	Whole	Glass	Empletre Mallorquina	Spain	4.03	7.96	Nd
S173	Green natural	Whole	Glass	Empletre Mallorquina	Spain	4.05	7.91	Nd
S176	Green natural	Whole	Glass	Arauco	Argentina	4.23	6.43	5.19312
S177	Green natural	Whole	Glass	Arauco	Argentina	4.29	6.24	5.3962
S178	Green natural	Whole	PET	Azapa	Chile	3.58	10.59	3.88818
S179	Green natural	Whole	PET	Azapa	Chile	3.49	7.41	Nd
S180	Black natural	Whole	PET	Azapa	Chile	3.75	7.78	4.76268
S181	Black natural	Whole	PET	Azapa	Chile	3.74	7.84	4.5832
S186	Black natural	Whole	Bag	Criolla	Peru	3.79	5.91	4.17026
S187	Black natural	Whole	Bag	Criolla	Peru	3.81	5.97	4.33244
S188	Green natural	Whole	Bag	Criolla	Peru	3.97	6.85	4.25527
S189	Green natural	Whole	Bag	Criolla	Peru	4.14	5.54	5.95134
* Nd, not detected (detection limit 1.60 log10 CFU/g)

## Sheet: Table S2
Supplementary material to: Exploring bacteria diversity in commercialized table olive biofilms by metataxonomic and compositional data analysis
Table S2. OTUs assigned by metagenomic analysis to the table olive samples studied in this work. 41 selected otus for further multivariate analysis (>0.01% in at leas one of the samples) are marked in bold and colour.
OTUS	S104	S105	S106	S107	S108	S109	S110	S111	S112	S113	S114	S115	S116	S117	S120	S121	S122	S123	S124	S125	S126	S127	S128	S129	S130	S131	S132	S133	S134	S135	S136	S137	S138	S139	S140	S141	S142	S143	S144	S145	S146	S147	S148	S149	S150	S151	S156	S157	S158
Bacteria;Firmicutes;Bacilli;Lactobacillales;Lactobacillaceae;Lactobacillus	0.699581	0.0250541	0.917123	0.685697	0.494039	0.544425	0.388643	0.50178	0.514402	0.655451	0.164085	0.440375	0.977193	0.97442	0.35277	0.389075	0.504574	0.543591	0.385279	0.534589	0.480099	0.432218	0.765223	0.8174	0.666179	0.596346	0.26756	0.449835	0.723534	0.798792	0.374277	0.123926	0.444301	0.547873	0.60009	0.562063	0.83405	0.46736	0.93139	0.921595	0.885279	0.635361	0.496636	0.519999	0.498551	0.490853	0.792484	0.723433	0.643938
Bacteria;Firmicutes;Bacilli;Lactobacillales;Lactobacillaceae;Pediococcus	0.0129623	0.0105165	0.0065189	0.00383296	0.446763	0.446165	0.608927	0.452655	0.450079	0.328477	0.701754	0.437608	0.00965743	0.00562585	0.346572	0.251005	0.429292	0.354937	0.565951	0.438933	0.280146	0.178206	0.128337	0.092121	0.0952093	0.15763	0.524403	0.296554	0.263636	0.188362	0.571632	0.8696	0.527998	0.410623	0.156695	0.330551	0.113862	0.482981	0.0459064	0.0486414	0.096169	0.289801	0.437213	0.404829	0.302781	0.234371	0.16912	0.225876	0.283186
Bacteria;Firmicutes;Bacilli;Lactobacillales;Carnobacteriaceae;Marinilactibacillus	0	0.00061862	0	0	0	0	0.00010755	0.000409642	0.000872834	0.000390556	4.83244e-05	0.00778429	0.000912265	0.000459253	0.183026	0.0519437	0.00289368	0.00657218	0.000852387	0.000349618	0.00195879	0.00397341	0.0183821	0.0172553	0.00171892	0.00197531	0.0311739	0.0204925	0.000743771	0.000260206	0.00108995	0	0.000197739	0.00135607	0.0103089	0.00685828	0.00649403	0.00290674	0.000720101	0.000954823	0.000997114	0.00201677	0.00206189	0.00281393	0.0434626	0.0635364	0.00171894	0.00167508	0.00205446
Bacteria;Proteobacteria;Gammaproteobacteria;Vibrionales;Vibrionaceae;Vibrio	0	0	0.000130378	0.000201735	0.000129594	4.24818e-05	0	0.000882307	0.00119347	0.000566307	7.24865e-05	0.0169754	0.00157287	0.00087258	0.0215027	0.0365282	0.00186689	0.00190008	0.00118666	0.000932314	0.0115568	0.0214252	0.0521389	0.0299463	0.0469203	0.111934	0.0131515	0.0061347	0.000185943	0.000410852	0.00192127	0	0.00134822	0.00240394	0.0427725	0.00866309	0.0134481	0.00866589	0.00458064	0.00477412	0.00144319	0.00239244	0.00241845	0.00364303	0.0247998	0.0443045	0.0068077	0.0031308	0.00240333
Bacteria;Firmicutes;Bacilli;Bacillales;Bacillaceae;Halolactibacillus	0	0	0	0	0	0	0	0.000189066	0.000213755	0.000136695	0	0.00135991	6.29148e-05	2.29626e-05	0.0178346	0.0184316	0.000373378	0.00160075	0.000317556	0.000186463	0.000352582	0.000831039	0.00283841	0.00203167	0.000254655	0.00144856	0.00647832	0.0040898	0.000154952	8.21704e-05	0.000221684	0	0.000107857	0.000410931	0.00161194	0.000767044	0.00102822	0.000543316	0.000100014	0.000300087	0.000314878	0.0003559	0.000449585	0.000678358	0.0127238	0.0186896	0.000391443	0.000638124	0.000484543
Bacteria;Firmicutes;Bacilli;Lactobacillales;Carnobacteriaceae;Alkalibacterium	0	0	0	0.000201735	0	0	0	0.000204821	0.000712517	0.000371029	3.62433e-05	0.000515826	3.14574e-05	0	0.0106248	0.0522788	0.000560067	0.00167883	0.000802246	0.000372926	0.00640523	0.0110113	0.00185848	0.00166987	0.000477479	0.00342387	0.00613736	0.00274104	0.000216933	0.000123256	0.000886738	9.11889e-05	0.000898812	0.001767	0.00157445	0.00207553	0.00178586	0.00328706	0.00114016	0.00212789	0.00123327	0.00130497	0.00141077	0.00226119	0.0419689	0.0537119	0.00165087	0.00137595	0.00176374
Unassigned;Other;Other;Other;Other;Other	0.00495616	0.0201052	0.00595393	0.0181561	0.00614276	0.000700949	0.00090342	0.00409642	0.00324195	0.00117167	0.00193297	0.00454865	0.0036176	0.00188294	0.00935998	0.0217828	0.00438719	0.00258983	0.00588314	0.00309994	0.0051712	0.00579131	0.00946138	0.0174223	0.0141652	0.0151111	0.0171943	0.0159676	0.00235527	0.00186253	0.00565295	0.00332839	0.00152798	0.00168482	0.00258659	0.0129495	0.00884812	0.00597647	0.00490069	0.00581078	0.000760955	0.00599098	0.00621667	0.00610522	0.00334743	0.00899022	0.00418674	0.0052047	0.00538812
Bacteria;Proteobacteria;Gammaproteobacteria;Cardiobacteriales;Cardiobacteriaceae;Other	0.000762486	0	0	0.000605205	0.0453061	0.00454555	0.00049473	0.0179928	0.000445323	0.000429612	0.0010873	0.0007034	0	0	0.00910701	0.00368633	0.000513395	0.00257682	0.000768819	0.000163155	0.000685575	0.000960889	0	5.56622e-05	9.54958e-05	0.000164609	0.000340964	0.00600418	0.000247924	0.000150646	0.000905211	2.27972e-05	0	0.000205465	7.49738e-05	9.02405e-05	0.00132587	0.00138546	0.00196027	0.00218245	0.000341118	0.00128519	0.00117822	0.00115572	0.000557905	0.000667487	0.000765866	0.000997069	0.00120167
Bacteria;Proteobacteria;Gammaproteobacteria;Alteromonadales;Celerinatantimonadaceae;Celerinatantimonas	0	0	0	0	5.18376e-05	0.000212409	0.00036567	0.0160706	0.0208946	0.00943194	0	0.00014068	0.00012583	4.59253e-05	0.00594485	0.0325067	0.0177355	0.0487122	0.028697	0.00715551	0.000117527	0.00010388	0.00158816	0.000417467	0.121566	0.0313086	0.0916707	0.145754	0.00610512	0.00806639	0.0308696	0.00212014	0.000233691	6.16396e-05	0.00562303	0.016875	0.00213762	0.00861156	0.00264037	0.00553797	0.00900026	0.0503401	0.0399045	0.0441435	0.0203365	0.0229032	0.0119135	0.0289349	0.0479891
Bacteria;Proteobacteria;Gammaproteobacteria;Vibrionales;Vibrionaceae;Salinivibrio	0.000762486	0	0	0	0	0	0	0.000141799	0.000124691	0.000136695	0	0.000468933	9.43723e-05	0	0.00177081	0.0016756	0.000233361	0.000650711	0.000167135	0.000396233	0.00370211	0.00605101	0.000709603	0.00108541	0.0053796	0.0418107	0.00170482	0.00247999	6.19809e-05	9.58655e-05	0.000240158	0	0.00028762	0.00059585	0.000524816	0.000180481	0.000432936	0.00157562	0.000920129	0.00152772	0.000209919	0.000158178	0.000356567	0.000226119	0.000395933	0.0008135	0.00195721	0.000458652	0.000503925
Bacteria;Firmicutes;Bacilli;Lactobacillales;Carnobacteriaceae;Atopococcus	0	0	0	0	0	0	0	0	0	0	0	0	0	0	0.00139135	0	0	1.30142e-05	0	0	0	0	0.000101372	0.000111324	3.18319e-05	0	4.87092e-05	8.70171e-05	0	0	1.84737e-05	0	0	0	7.49738e-05	0	0	2.71658e-05	0	0	2.62398e-05	0	1.55029e-05	0	0.000179969	0.000312885	0	1.99414e-05	1.93817e-05
Bacteria;Firmicutes;Bacilli;Bacillales;Bacillaceae;Amphibacillus	0	0	0	0	0	0	2.151e-05	0.000267843	0.000409697	0.000253862	0	0	0	0	0.00101189	0.00368633	0.00322039	0.0057653	0.00038441	0.000186463	0.000332994	0.000649249	3.37906e-05	0	3.18319e-05	0.000131687	0.0020945	0.0194048	0.000433866	9.58655e-05	0.000406421	0	0.00014381	0.000842408	0.000487329	0.000857285	2.70585e-05	0.000244492	2.00028e-05	0.000163684	0.000997114	0.000909522	0.000790649	0.00145721	0.0226941	0.023362	0.000391443	0.000558358	0.000988468
Archaea;Euryarchaeota;Halobacteria;Halobacteriales;Halobacteriaceae;Halorubrum	0	0.00030931	4.34594e-05	0	0	0	0	0	0	0	0.000169135	0.00014068	0	0	0.000885403	0.0016756	0	0	0	0	1.95879e-05	0	0	0	0	0	0	4.35085e-05	0	0	0	0	0	0	0	0	2.70585e-05	0	0	0	0	0	0	0	0	0	1.70192e-05	0	0
Bacteria;Firmicutes;Bacilli;Lactobacillales;Carnobacteriaceae;Other	0	0	0	0	0	0	0	0	0	0	0	0	0	0	0.000758917	0.000335121	4.66723e-05	6.50711e-05	0	0	5.87636e-05	7.79099e-05	0.000135163	2.78311e-05	0	3.29218e-05	0.000146128	0.000217543	0	4.10852e-05	0	0	0	6.16396e-05	0	0	8.11754e-05	0	0.000100014	0.000163684	2.62398e-05	0	3.10058e-05	2.51244e-05	0.000521911	0.000625769	6.8077e-05	1.99414e-05	5.81452e-05
Bacteria;Firmicutes;Bacilli;Lactobacillales;Enterococcaceae;Enterococcus	0	0	4.34594e-05	0	0	0	0	9.45329e-05	0.000160316	3.90556e-05	0	4.68933e-05	3.14574e-05	0	0.000758917	0.000670241	0	5.20569e-05	0.000167135	0.000139847	0.00332994	0.00745338	3.37906e-05	0	0.000541143	3.29218e-05	0.00121773	0.000826662	0	0	0.000332527	2.27972e-05	0.000233691	0.00047257	0.000449843	0	2.70585e-05	0	0.000100014	0.000136403	0	0.000316356	0.000449585	0.000427114	0.000737875	0.00120982	8.50962e-05	7.97655e-05	0.000310108
Bacteria;Proteobacteria;Gammaproteobacteria;Enterobacteriales;Enterobacteriaceae;Salmonella	0	0.00804207	0.000173837	0.00181561	7.77565e-05	2.12409e-05	2.151e-05	4.72664e-05	0.000160316	5.85835e-05	7.24865e-05	0	0	0	0.000758917	0.000335121	4.66723e-05	0.00527076	0.000501404	0.000442849	0.00432892	0.00610294	0	0	0.000286487	0	0	0	0	0	0.000258632	0	0.000521311	0.000410931	0.000112461	0	5.41169e-05	0	6.00084e-05	8.1842e-05	2.62398e-05	9.88611e-05	0.000217041	2.51244e-05	3.59939e-05	4.17179e-05	5.10577e-05	0.000119648	7.75269e-05
Bacteria;Proteobacteria;Gammaproteobacteria;Pseudomonadales;Pseudomonadaceae;Pseudomonas	0.0850172	0.255181	0.00699696	0.0526528	0.0012441	0.000148686	0	6.30219e-05	0.000178129	0.000117167	0.000181216	0.000797186	0.000314574	0.000413328	0.000758917	0.00469169	0.00373378	0.000494541	0.000267415	0.00130524	0.0220951	0.0379421	0.000304116	8.34934e-05	0.000318319	9.87654e-05	0.000487092	0.000696136	3.09905e-05	8.21704e-05	0.000166263	0	0.00255263	0.00355455	0.000637277	0.00171457	0.000162351	0.000380321	0.000200028	5.45613e-05	0.000131199	0.000434989	0.00037207	0.000351741	0.000251957	0.000166872	0.000153173	0.000259238	0.000329489
Bacteria;Actinobacteria;Actinobacteria;Propionibacteriales;Propionibacteriaceae;Propionibacterium	0	0.00030931	4.34594e-05	0	0.00176248	2.12409e-05	0	0.000787774	0	3.90556e-05	3.62433e-05	4.68933e-05	0	0	0.000632431	0.00201072	0.000326706	0.000234256	3.34269e-05	2.33079e-05	0	7.79099e-05	0	0	0	0	0	0.000478594	0.000123962	1.36951e-05	1.84737e-05	0	0	0	0	4.51202e-05	0	0	6.00084e-05	0	5.24797e-05	1.97722e-05	3.10058e-05	2.51244e-05	3.59939e-05	2.0859e-05	0	5.98241e-05	3.87634e-05
Bacteria;Proteobacteria;Gammaproteobacteria;Enterobacteriales;Enterobacteriaceae;Other	0.00686237	0.124033	0.0039548	0.01977	0.000725727	0.000658468	6.453e-05	0.000299354	0.000783769	0.000253862	0.000144973	0.0007034	6.29148e-05	9.18506e-05	0.000632431	0	0	0.00791265	0.00101952	0.00256386	0.0441902	0.0826105	0.000101372	8.34934e-05	0.000509311	3.29218e-05	0.000146128	4.35085e-05	9.29714e-05	0.000109561	0.00123774	0	0.00553668	0.00797206	0.00112461	0.00144385	5.41169e-05	5.43316e-05	6.00084e-05	2.72807e-05	0.000104959	0.000790889	0.0010852	0.00100497	0.000323945	0.000354603	0.000187212	0.000398827	0.000930323
Bacteria;Firmicutes;Bacilli;Bacillales;Bacillaceae;Other	0	0	0	0	0	0	4.302e-05	4.72664e-05	1.78129e-05	1.95278e-05	1.20811e-05	0	0	0	0.000379459	0.00268097	0.000980118	0.000351384	6.68539e-05	0	0.000137115	0.00015582	6.75813e-05	0	0	0.000197531	0.00136386	0.00147929	0.000154952	0	5.54211e-05	0	5.39287e-05	0.000205465	0	0.000135361	5.41169e-05	0.000108663	0	0	2.62398e-05	9.88611e-05	6.20117e-05	0.000226119	0.00305948	0.00431781	0.000102115	1.99414e-05	0.00011629
Bacteria;Firmicutes;Bacilli;Lactobacillales;Leuconostocaceae;Weissella	0.111323	0.0210331	0.0464146	0.00262255	0.000207351	0.000424818	0.00010755	0.000110288	7.12517e-05	0.000136695	0.000144973	0.000937866	0.000346032	9.18506e-05	0.000379459	0	0	0.000104114	0.000233989	9.32314e-05	0.00342788	0.00675219	0.00202744	0.00164204	0.00216457	0.00134979	0.000243546	0.00030456	3.09905e-05	0	0.000184737	0	0.000269644	0.000636943	0.00224921	0.000947525	0.000757637	0.000380321	8.00112e-05	0.000272807	0.000157439	7.90889e-05	0.000403076	0.000276368	0.00167372	0.00133497	0.000153173	0.000159531	0.000329489
Bacteria;Firmicutes;Bacilli;Bacillales;Staphylococcaceae;Staphylococcus	0	0	0	0	0	0	0	1.57555e-05	5.34388e-05	5.85835e-05	0.0396743	0.0343728	9.43723e-05	0	0.000252972	0	0.000980118	0	1.67135e-05	9.32314e-05	0.00383922	0.00186984	6.75813e-05	0	0	3.29218e-05	0	4.35085e-05	0	0	3.69474e-05	0	0.000107857	0.00053421	0.000262408	4.51202e-05	0	5.43316e-05	0	0	2.62398e-05	5.93167e-05	4.65087e-05	0	1.79969e-05	6.25769e-05	1.70192e-05	0	0
Bacteria;Firmicutes;Bacilli;Lactobacillales;Carnobacteriaceae;Desemzia	0	0	0	0	0	0	0	0	1.78129e-05	0	0	0	0	2.29626e-05	0.000252972	0	0	1.30142e-05	0	0	3.91757e-05	7.79099e-05	0	0	0	0	0	0	0	1.36951e-05	0	0	0	0	0	0	0	0	0	0	0	0	0	0	1.79969e-05	2.0859e-05	1.70192e-05	0	0
Bacteria;Proteobacteria;Gammaproteobacteria;Alteromonadales;Alteromonadaceae;Aliagarivorans	0	0	0	0	0	0	0	1.57555e-05	1.78129e-05	3.90556e-05	0	0	0	0	0.000252972	0	0.000186689	0.000793868	3.34269e-05	0	0	0	3.37906e-05	0	3.18319e-05	0	0.00189966	0.00313261	0.000123962	0	1.84737e-05	2.27972e-05	0	0	7.49738e-05	0	0	0	2.00028e-05	0.000190965	0.000104959	9.88611e-05	3.10058e-05	5.02487e-05	3.59939e-05	2.0859e-05	1.70192e-05	5.98241e-05	3.87634e-05
Bacteria;Proteobacteria;Gammaproteobacteria;Alteromonadales;Alteromonadaceae;Other	0	0	0	0	0	0	0	4.72664e-05	0	0	6.04054e-05	0	0	0	0.000252972	0	0	0	1.67135e-05	0	0	5.194e-05	0	0	0	0	0	4.35085e-05	0	0	1.84737e-05	0	0	0	0	4.51202e-05	0	2.71658e-05	2.00028e-05	0	0	1.97722e-05	0	7.53731e-05	5.39908e-05	2.0859e-05	0	0	1.93817e-05
Bacteria;Proteobacteria;Gammaproteobacteria;Chromatiales;Ectothiorhodospiraceae;uncultured	0	0	0	0	0	0	0	0	0	0	0	0	0	0	0.000252972	0	0	0	0	0	0	0	0	0	0	0	0	0	0	0	0	0	0	0	0	0	0	0	0	0	0	1.97722e-05	0	0	0	0	0	0	0
Bacteria;Proteobacteria;Gammaproteobacteria;Oceanospirillales;Halomonadaceae;Salinicola	0	0.00030931	0.000434594	0	0	0	0	0.000472664	0.000748143	0.000390556	0.000277865	0.00014068	0.000314574	0	0.000252972	0	0	0.000416455	0.00106966	0.000303002	0.000509285	0.000960889	0.000135163	0	6.36639e-05	0	4.87092e-05	0	0	0.000164341	0.0011269	0	5.39287e-05	0.000143826	0.000149948	0.000225601	0.00121763	0.00290674	0.000180025	5.45613e-05	0.000157439	0.00138406	0.00114722	0.00150746	0.000719878	0.000730064	0.000867982	0.000757772	0.00176374
Bacteria;Bacteroidetes;Cytophagia;Cytophagales;Cytophagaceae;Meniscus	0	0	0	0	0	0	0	0	0	0	0	0	0	0	0.000126486	0	0	0	0	0	7.83515e-05	0.00012985	0	0	0	0	0	0	0	0	0	0	0	0	0	0	0	0	0	0	0	0	0	0	0	0	0	0	0
Bacteria;Firmicutes;Bacilli;Bacillales;Bacillaceae;Gracilibacillus	0	0	0	0	0	0	0	6.30219e-05	0.000124691	5.85835e-05	0	0	0	0	0.000126486	0.0016756	0	0.000208228	8.35673e-05	4.66157e-05	0.000117527	0.00033761	6.75813e-05	5.56622e-05	0	0	9.74184e-05	0.000348068	0	1.36951e-05	0.00014779	0	3.59525e-05	0.000102733	3.74869e-05	0.000180481	0	8.14974e-05	0	0	5.24797e-05	0.000197722	0.00026355	0.000502487	0.00935841	0.00959513	0.000153173	0.000119648	0.000155054
Bacteria;Firmicutes;Bacilli;Lactobacillales;Leuconostocaceae;Leuconostoc	0	0.00958862	0	0.00282429	0	2.12409e-05	0	0.000126044	0.00122909	0.000292917	8.45676e-05	0.00056272	6.29148e-05	0	0.000126486	0.00100536	0	0.000143156	0.0012368	0.00104885	0.0199209	0.0109074	0.000405488	0.000667947	0.000127328	0.00276543	0.000194837	0	0	6.84753e-05	0.00212448	0.000159581	0.00203131	0.0011917	0.00112461	0.00139873	0.000730579	0.000760642	0.000660092	0.000654736	0.000446077	0.000395444	0.00113171	0.00110547	0.000809862	0.000584051	0.000544616	0.000339003	0.000523307
Bacteria;Firmicutes;Bacilli;Lactobacillales;Other;Other	0	0	0	0	5.18376e-05	0	2.151e-05	1.57555e-05	0	0	1.20811e-05	4.68933e-05	0	0	0.000126486	0	0	1.30142e-05	1.67135e-05	2.33079e-05	0.000293818	0.00044149	3.37906e-05	0.000361805	0	6.58436e-05	4.87092e-05	0.000130526	0	0	1.84737e-05	0	3.59525e-05	4.10931e-05	0.000112461	4.51202e-05	0.000135292	5.43316e-05	4.00056e-05	0	0	5.93167e-05	0	5.02487e-05	0.000269954	0.000730064	0	0	0.000135672
Bacteria;Firmicutes;Bacilli;Lactobacillales;Streptococcaceae;Streptococcus	0	0.00030931	0	0	0	0	0	0	0	0	0	0	0	0	0.000126486	0.000670241	0.00261365	0	0	0	0	0	0	0	3.18319e-05	0	4.87092e-05	0	0.000402876	1.36951e-05	0	0	3.59525e-05	2.05465e-05	0.000187434	0.000586563	0	0	0	0	0	0	0	0	0	0	0	1.99414e-05	0
Bacteria;Proteobacteria;Alphaproteobacteria;Rhodobacterales;Rhodobacteraceae;Paracoccus	0	0.00154655	0	0.000605205	0	0	0	0	0	0	0	0	0	0	0.000126486	0	0.000140017	0	0	0	0.000332994	0.00057134	0	0	0	0	0	0	0	0	0	0	3.59525e-05	8.21862e-05	0	0.000360962	0	0	0	0	0	0	0	0	0	2.0859e-05	0	0	0
Bacteria;Proteobacteria;Alphaproteobacteria;Rhodospirillales;Rhodospirillaceae;Rhodovibrio	0	0	4.34594e-05	0	0	0	0	0	0	0	0	0	0	0	0.000126486	0	0	0	0	2.33079e-05	1.95879e-05	0	0	0	0	0	0	0	0	0	0	0	0	0	0	0	0	0	0	2.72807e-05	0	0	1.55029e-05	2.51244e-05	3.59939e-05	0	0	1.99414e-05	0
Bacteria;Proteobacteria;Betaproteobacteria;Burkholderiales;Comamonadaceae;Schlegelella	0	0.00030931	0	0	0	0	0	0	0	0	0	0	0	0	0.000126486	0	0	0	0	0	0	0	0	0	0	0	0	0	0	0	0	0	0	0	0	0	0	0	0	0	0	0	0	0	0	0	0	0	0
Bacteria;Proteobacteria;Betaproteobacteria;Neisseriales;Neisseriaceae;Vogesella	0	0	0	0	0	0	0	0	0	0	0	0	0	0	0.000126486	0	0	0	0	0	0	0	0	0	0	0	0	0	0	0	0	0	0	0	0	0	0	0	0	0	0	0	0	0	0	0	0	0	0
Bacteria;Proteobacteria;Deltaproteobacteria;Desulfuromonadales;GR-WP33-58;Other	0	0	0	0	0	0	0	0	0	0	0	4.68933e-05	0	4.59253e-05	0.000126486	0	0	0	0	0	0	0	0	0	0	0	0	0	0	0	0	0	0	0	0	0	0	0	0	0	0	0	0	0	0	2.0859e-05	0	0	0
Bacteria;Proteobacteria;Epsilonproteobacteria;Campylobacterales;Campylobacteraceae;Arcobacter	0	0.00216517	0	0.00080694	0	0	0	3.1511e-05	1.78129e-05	1.95278e-05	2.41622e-05	9.37866e-05	0	0	0.000126486	0.0016756	0	0	0	0.000209771	0.00201755	0.00399938	0	0	0	6.58436e-05	4.87092e-05	0	0	0	0	0	8.98812e-05	0.000369838	0	4.51202e-05	8.11754e-05	0.000135829	6.00084e-05	2.72807e-05	0	0	0	0	0	6.25769e-05	5.10577e-05	0	0
Bacteria;Proteobacteria;Gammaproteobacteria;Enterobacteriales;Enterobacteriaceae;Escherichia-Shigella	0	0.00061862	0	0	0	0	0	1.57555e-05	1.78129e-05	0	0	9.37866e-05	0	0	0.000126486	0	0	9.10996e-05	3.34269e-05	0	3.91757e-05	0.00023373	0.000202744	0.000333973	0.000541143	0.00125103	0.000292255	0.00030456	0	0	3.69474e-05	0	1.79762e-05	0	0.000149948	0	0.000108234	2.71658e-05	0	0	0	1.97722e-05	0	5.02487e-05	5.39908e-05	0.000104295	1.70192e-05	0	1.93817e-05
Bacteria;Proteobacteria;Gammaproteobacteria;Enterobacteriales;Enterobacteriaceae;Kluyvera	0	0.00804207	0	0.00121041	2.59188e-05	0	0	1.57555e-05	0.000106878	0	0	0	0	0	0.000126486	0	0	0	0.000133708	2.33079e-05	0.000881454	0.0012985	0	0	0	3.29218e-05	0	0	0	0	0.000110842	0	8.98812e-05	0.000143826	3.74869e-05	0	0	0	0	2.72807e-05	0	1.97722e-05	6.20117e-05	7.53731e-05	0	0	0	0	3.87634e-05
Bacteria;Proteobacteria;Gammaproteobacteria;Enterobacteriales;Enterobacteriaceae;Pantoea	0	0.0433034	0.00152108	0.00423643	0	6.37227e-05	0	4.72664e-05	8.90646e-05	3.90556e-05	4.83244e-05	4.68933e-05	0	0	0.000126486	0	0	6.50711e-05	8.35673e-05	0.000303002	0.0053279	0.00989456	0	2.78311e-05	0	3.29218e-05	0	4.35085e-05	0	4.10852e-05	9.23685e-05	0	0.000629168	0.00115061	3.74869e-05	0	0	2.71658e-05	0	0	0	7.90889e-05	0.000186035	0.000175871	7.19878e-05	6.25769e-05	1.70192e-05	0.00013959	0.000174436
Bacteria;Proteobacteria;Gammaproteobacteria;Oceanospirillales;Oceanospirillaceae;Marinobacterium	0	0	0	0	2.59188e-05	4.24818e-05	0	4.72664e-05	5.34388e-05	1.95278e-05	0.00556938	0.00361079	0.00132121	0.0126754	0.000126486	0.000335121	0	1.30142e-05	3.34269e-05	4.66157e-05	0.000450521	0.00010388	0.000405488	0.000333973	0.000286487	0.000131687	0.000194837	8.70171e-05	0	1.36951e-05	0.000110842	0	0	0	0.000262408	0	0.00162351	0.000597647	0.000240034	8.1842e-05	5.24797e-05	3.95444e-05	0.000155029	0.000100497	5.39908e-05	0.000125154	0.000187212	0.000179472	1.93817e-05
Bacteria;Proteobacteria;Gammaproteobacteria;Pseudomonadales;Moraxellaceae;Acinetobacter	0.000381243	0.000927931	0	0.00100867	0	0	2.151e-05	0	1.78129e-05	0	2.41622e-05	4.68933e-05	9.43723e-05	0	0.000126486	0.00234584	0.0021936	3.90427e-05	0	6.99236e-05	0.00172373	0.00392147	0	2.78311e-05	0	0	0	0	0	5.47803e-05	7.38948e-05	0	0.000341548	0.000184919	0.000262408	0.000676804	5.41169e-05	0	4.00056e-05	2.72807e-05	2.62398e-05	1.97722e-05	3.10058e-05	2.51244e-05	1.79969e-05	2.0859e-05	5.10577e-05	1.99414e-05	0
Archaea;Euryarchaeota;Halobacteria;Halobacteriales;Deep Sea Hydrothermal Vent Gp 6(DHVEG-6);uncultured euryarchaeote	0	0	0	0	0	0	0	0	0	0	0	0	0	0	0	0.000335121	0	0	0	0	0	0	0	0	0	0	0	0	0	0	0	0	0	0	0	0	0	0	0	0	0	0	0	0	0	0	0	0	0
Archaea;Euryarchaeota;Halobacteria;Halobacteriales;Halobacteriaceae;Haloarcula	0	0	0	0	0	0	0	0	0	0	1.20811e-05	0	0	0	0	0	0	0	0	0	0	0	0	0	0	0	0	0	0	0	0	0	0	0	0	0	0	0	0	0	0	0	0	0	0	0	0	0	0
Archaea;Euryarchaeota;Halobacteria;Halobacteriales;Halobacteriaceae;Halobaculum	0	0	0	0	0	0	0	0	0	0	3.62433e-05	0	0	0	0	0	0	0	0	0	3.91757e-05	0	0	0	0	0	0	0	0	0	0	0	0	0	0	0	0	0	0	0	0	0	0	0	0	0	0	0	0
Archaea;Euryarchaeota;Halobacteria;Halobacteriales;Halobacteriaceae;Halomarina	0	0	0	0.000201735	0	0	0	0	0	0	0	0	0	0	0	0	0	0	0	0	0	0	0	0	0	0	0	0	0	0	0	0	0	0	0	0	0	0	0	0	0	0	0	0	0	0	0	0	0
Archaea;Euryarchaeota;Halobacteria;Halobacteriales;Halobacteriaceae;Halonotius	0	0	0	0	0	0	0	0	0	0	4.83244e-05	4.68933e-05	0	0	0	0	0	0	0	0	0	2.597e-05	0	0	0	0	0	0	0	0	0	0	0	4.10931e-05	0	0	5.41169e-05	0	0	0	0	0	0	0	0	0	0	0	0
Archaea;Euryarchaeota;Halobacteria;Halobacteriales;Halobacteriaceae;Haloplanus	0	0	0	0	0	0	0	0	0	0	0	0	0	0	0	0	0	0	0	0	0	0	0	0	0	0	0	0	0	0	0	0	1.79762e-05	0	0	0	0	0	0	0	0	0	0	0	0	0	3.40385e-05	0	0
Archaea;Euryarchaeota;Halobacteria;Halobacteriales;Halobacteriaceae;Haloquadratum	0	0	0	0	0	0	0	0	0	0	0	0	0	0	0	0	0	5.20569e-05	0	0	0	0	0	0	0	0	0	0	0	0	0	0	0	0	0	0	0	0	0	0	0	0	0	0	0	0	0	0	0
Archaea;Euryarchaeota;Halobacteria;Halobacteriales;Halobacteriaceae;Halorhabdus	0	0	0	0	0	0	0	0	0	0	0	0	0	0	0	0	0	0	0	0	0	0	0	0	0	0	0	0	0	0	1.84737e-05	0	0	0	0	0	0	0	0	0	0	0	0	0	0	0	0	0	0
Archaea;Euryarchaeota;Halobacteria;Halobacteriales;Halobacteriaceae;Natronoarchaeum	0	0	0	0	0	0	0	0	0	0	0	0	0	0	0	0	0	0	0	0	0	0	0	0	0	0	0	0	0	0	0	0	0	0	0	0	0	0	0	0	0	0	0	0	0	0	0	0	0
Archaea;Euryarchaeota;Halobacteria;Halobacteriales;Halobacteriaceae;Natronomonas	0	0	0	0	0	0	0	0	0	0	1.20811e-05	0	0	0	0	0	0	0	0	0	0	0	0	0	0	0	0	0	0	1.36951e-05	0	0	0	0	0	0	5.41169e-05	0	0	0	0	0	0	0	0	0	0	0	0
Archaea;Euryarchaeota;Halobacteria;Halobacteriales;Halobacteriaceae;Other	0	0	0	0	0	0	0	0	0	0	1.20811e-05	0	0	0	0	0	0	0	0	0	0	0	0	0	0	0	0	0	0	0	0	0	0	0	0	0	0	2.71658e-05	0	0	0	0	0	0	0	0	0	0	0
Archaea;Euryarchaeota;Halobacteria;Halobacteriales;Halobacteriaceae;uncultured	0	0	0	0	0	0	0	0	0	0	0	0	0	0	0	0	0	0	0	2.33079e-05	0	0	0	0	0	0	0	0	0	0	0	0	0	0	0	0	5.41169e-05	0	0	0	0	0	0	0	0	0	0	0	0
Archaea;Euryarchaeota;Halobacteria;Halobacteriales;MSP41;uncultured haloarchaeon	0	0	0	0	0	0	0	0	0	0	0	0	0	0	0	0	0	0	0	0	0	0	0	0	0	0	0	0	0	0	0	0	0	0	0	0	0	0	0	0	0	0	0	0	0	2.0859e-05	0	0	0
Bacteria;Acidobacteria;Acidobacteria;11-24;uncultured bacterium;Other	0	0	0	0	0	0	0	0	0	0	0	0	0	0	0	0	0	0	0	0	0	0	0	0	0	0	0	0	0	0	0	0	0	0	0	0	0	0	0	0	0	0	0	0	0	0	0	0	0
Bacteria;Acidobacteria;Acidobacteria;Acidobacteriales;Acidobacteriaceae;uncultured	0	0.00061862	0	0	0	0	0	0	0	0	0	0	0	0	0	0	0	0	0	0	0	0	0	0	0	0	0	0	0	0	0	0	0	0	0	0	0	0	0	0	0	0	0	0	0	0	0	0	0
Bacteria;Acidobacteria;Acidobacteria;Candidatus Chloracidobacterium;uncultured organism;Other	0	0.00061862	0	0	0	0	0	0	0	0	0	0	0	0	0	0	0	0	0	0	0	0	0	0	0	0	0	0	0	0	0	0	0	0	0	0	0	0	0	0	0	0	0	0	0	0	0	0	0
Bacteria;Acidobacteria;Acidobacteria;DA023;uncultured bacterium;Other	0	0.00030931	0	0	0	0	0	0	0	0	0	0	0	0	0	0	0	0	0	0	0	0	0	0	0	0	0	0	0	0	0	0	0	0	0	0	0	0	0	0	0	0	0	0	0	0	0	0	0
Bacteria;Acidobacteria;Holophagae;iii1-8;Other;Other	0	0	0	0	0	0	0	0	0	0	0	0	0	0	0	0	0	1.30142e-05	0	0	0	0	0	0	0	0	0	0	0	0	0	0	0	0	0	0	0	0	0	0	0	0	0	0	0	0	0	0	0
Bacteria;Actinobacteria;Acidimicrobiia;Acidimicrobiales;Iamiaceae;Iamia	0	0.00030931	0	0	0	0	0	0	0	0	0	0	0	0	0	0	0	0	0	0	0	0	0	0	0	0	0	0	0	0	0	0	0	0	0	0	0	0	0	0	0	0	0	0	0	0	0	0	0
Bacteria;Actinobacteria;Acidimicrobiia;Acidimicrobiales;uncultured;uncultured bacterium	0	0	0	0	0	0	0	0	0	0	0	0	0	0	0	0	0	0	0	0	0	0	0	0	0	0	0	0	0	0	0	0	0	0	0	0	0	0	0	0	0	0	0	0	0	0	0	0	0
Bacteria;Actinobacteria;Actinobacteria;Actinomycetales;Actinomycetaceae;Actinobaculum	0	0	0	0	0	0	0	0	0	0	0	0	0	0	0	0	0	0	0	0	1.95879e-05	0	0	0	0	0	0	0	0	0	0	0	0	0	0	0	2.70585e-05	0	0	0	0	0	0	0	0	0	0	0	0
Bacteria;Actinobacteria;Actinobacteria;Actinomycetales;Actinomycetaceae;Actinomyces	0	0	0	0	0	0	0	0	0	0	0	0	0	0	0	0	0	0	0	0	3.91757e-05	0.00010388	0	0	0	0	0	0	0	0	0	0	0	6.16396e-05	0	4.51202e-05	0	0	0	0	0	0	0	0	0	0	0	0	0
Bacteria;Actinobacteria;Actinobacteria;Bifidobacteriales;Bifidobacteriaceae;Bifidobacterium	0	0	0	0	0	0	0	0	0	0	0	0	0	0	0	0	0	0	0	0	0	0	0	0	0	0	0	0	0	0	0	0	0	2.05465e-05	0	0	0	0	0	0	0	0	0	0	0	0	0	0	0
Bacteria;Actinobacteria;Actinobacteria;Bifidobacteriales;Bifidobacteriaceae;Gardnerella	0	0	0	0	0	0	0	0	0	0	0	0	0	0	0	0	0	0	0	0	0	0	0	0	0	0	0	0	0	0	0	0	0	0	0	0	0	0	0	0	0	0	0	0	0	0	0	0	0
Bacteria;Actinobacteria;Actinobacteria;Corynebacteriales;Corynebacteriaceae;Corynebacterium	0	0.00061862	0	0	0	0	0	0	0	1.95278e-05	1.20811e-05	0	0	0	0	0.00368633	0.000840101	2.60284e-05	0	0	0.000156703	0.00044149	0	0	0	0	0	0	3.09905e-05	0	0	0	0	6.16396e-05	0	0	0	0	0	0	0	0	0	2.51244e-05	0	0	0	0	0
Bacteria;Actinobacteria;Actinobacteria;Corynebacteriales;Corynebacteriaceae;Other	0	0	0	0	0	0	0	0	0	0	0	0	0	0	0	0	0	0	0	0	0	0	0	0	0	0	0	0	0	0	0	0	0	0	0	0	0	0	0	0	0	0	0	0	0	0	0	0	0
Bacteria;Actinobacteria;Actinobacteria;Corynebacteriales;Corynebacteriaceae;uncultured	0	0	0	0	0	0	0	0	0	0	0	0	0	0	0	0	0	1.30142e-05	0	0	0	0	0	0	0	0	0	0	0	0	0	0	0	0	0	0	0	0	0	0	0	0	0	0	0	0	0	0	0
Bacteria;Actinobacteria;Actinobacteria;Corynebacteriales;Dietziaceae;Dietzia	0	0	0	0	0	0	0	0	0	0	0	0	0	0	0	0	0	0	0	0	3.91757e-05	7.79099e-05	0	0	0	0	0	0	0	0	0	0	1.79762e-05	0	0	0	0	0	0	0	0	0	0	0	0	0	0	0	0
Bacteria;Actinobacteria;Actinobacteria;Corynebacteriales;Mycobacteriaceae;Mycobacterium	0	0	0	0	0	0	0	0	0	0	0	0	0	0	0	0	0	0	0	0	1.95879e-05	0	0	0	0	0	0	0	0	0	0	0	0	0	0	0	0	0	0	0	0	1.97722e-05	0	0	0	0	1.70192e-05	0	0
Bacteria;Actinobacteria;Actinobacteria;Corynebacteriales;Nocardiaceae;Gordonia	0	0	0	0	0	0	0	0	0	0	0	0	0	0	0	0	0	0	0	0	0	0	0	0	0	0	0	0	0	0	0	0	1.79762e-05	0	0	0	0	0	0	0	0	0	0	0	0	0	0	0	0
Bacteria;Actinobacteria;Actinobacteria;Corynebacteriales;Nocardiaceae;Rhodococcus	0.000381243	0.00030931	0	0	0	0	0	0	0	1.95278e-05	0	0	0	0	0	0.000335121	0.000140017	0	0	0	7.83515e-05	7.79099e-05	0	0	0	0	0	0	0	0	0	0	1.79762e-05	2.05465e-05	7.49738e-05	0	0	0	0	0	2.62398e-05	0	0	0	0	0	0	0	0
Bacteria;Actinobacteria;Actinobacteria;Corynebacteriales;uncultured;Other	0	0	8.69187e-05	0	0	0	0	0	0	0	0	0	0	0	0	0	0	0	0	0	0	0	0	0	0	0	0	0	0	0	0	0	0	0	0	0	0	0	0	0	0	0	0	0	0	0	0	0	0
Bacteria;Actinobacteria;Actinobacteria;Corynebacteriales;uncultured;uncultured bacterium	0	0	0	0	0	0	0	0	0	0	0	0	0	0	0	0	0	0	0	0	0.000117527	0.00023373	0	0	0	0	0	0	0	0	0	0	0	8.21862e-05	0	0	2.70585e-05	2.71658e-05	0	0	0	0	0	0	0	0	0	0	0
Bacteria;Actinobacteria;Actinobacteria;Frankiales;Geodermatophilaceae;Other	0	0	0	0.00040347	0	4.24818e-05	0	0	0	0	0	0	0	0	0	0	0	0	0	0	0	2.597e-05	0	0	0	0	0	0	0	0	0	0	0	0	0	0	0	0	0	0	0	0	0	0	0	0	0	0	0
Bacteria;Actinobacteria;Actinobacteria;Frankiales;Geodermatophilaceae;uncultured	0	0	0	0	0	0	0	0	0	0	0	0	0	0	0	0	0	0	0	0	0	0	0	0	0	0	0	0	0	0	0	0	0	0	0	0	0	0	0	0	0	0	0	0	0	0	0	0	0
Bacteria;Actinobacteria;Actinobacteria;Frankiales;Other;Other	0	0	4.34594e-05	0	0	0	0	0	0	0	0	0	0	0	0	0	0	0	0	0	0	0	0	0	0	0	0	0	0	0	0	0	0	0	0	0	0	0	0	0	0	0	0	0	0	0	0	0	0
Bacteria;Actinobacteria;Actinobacteria;Frankiales;uncultured;uncultured bacterium	0	0.000927931	4.34594e-05	0	0	0	0	0	0	0	0	0	0	0	0	0	0	0	0	0	0	2.597e-05	0	0	0	0	0	0	0	0	0	0	0	0	0	0	0	0	0	0	0	0	0	0	0	0	0	0	0
Bacteria;Actinobacteria;Actinobacteria;Kineosporiales;Kineosporiaceae;Kineococcus	0	0	0	0.000201735	0	0	0	0	0	0	0	0	0	0	0	0	0	0	0	0	1.95879e-05	0	0	0	0	0	0	0	0	0	0	0	0	0	0	0	0	0	0	0	0	0	0	0	0	0	0	0	0
Bacteria;Actinobacteria;Actinobacteria;Kineosporiales;Kineosporiaceae;Kineosporia	0	0	4.34594e-05	0	0	2.12409e-05	0	0	0	0	0	0	0	0	0	0	0	0	0	0	0	0	0	0	0	0	0	0	0	0	0	0	0	0	0	0	0	0	0	0	0	0	0	0	0	0	0	0	0
Bacteria;Actinobacteria;Actinobacteria;Kineosporiales;Kineosporiaceae;Other	0	0.00061862	0	0	0	0	0	0	0	0	0	0	0	0	0	0	0	0	0	0	0	0	0	0	0	0	0	0	0	0	0	0	0	0	0	0	0	0	0	0	0	0	0	0	0	0	0	0	0
Bacteria;Actinobacteria;Actinobacteria;Micrococcales;Beutenbergiaceae;Salana	0	0	0	0	0	0	0	0	0	0	0	0	0	0	0	0	0	0	0	0	5.87636e-05	0.00018179	0	0	0	0	0	0	0	0	0	0	0	0	0	0	0	0	0	0	0	0	0	0	0	0	0	0	0
Bacteria;Actinobacteria;Actinobacteria;Micrococcales;Bogoriellaceae;Georgenia	0	0.00061862	0	0	0	0	0	0	0	0	0	0	0	0	0	0	0	0	0	0	1.95879e-05	5.194e-05	0	0	0	0	0	0	0	0	0	0	0	0	0	0	0	0	0	0	0	0	0	0	0	0	0	0	0
Bacteria;Actinobacteria;Actinobacteria;Micrococcales;Brevibacteriaceae;Brevibacterium	0	0.00030931	0	0.000201735	5.18376e-05	0	0	0	0	0	1.20811e-05	0	0	0	0	0	0	0	0	2.33079e-05	0.000235054	0.00036358	0	0	0	0	0	0	0	0	0	0	0	4.10931e-05	0	0	2.70585e-05	2.71658e-05	0	2.72807e-05	0	0	0	0	0	0	0	0	0
Bacteria;Actinobacteria;Actinobacteria;Micrococcales;Cellulomonadaceae;Actinotalea	0	0.00030931	0	0	0	0	0	0	0	0	0	0	0	0	0	0	0	0	0	0	5.87636e-05	0.00015582	0	0	0	0	0	0	0	0	0	0	0	0	0	0	0	0	0	0	0	0	0	0	0	0	0	0	0
Bacteria;Actinobacteria;Actinobacteria;Micrococcales;Cellulomonadaceae;Cellulomonas	0	0	0	0	0	0	0	0	0	0	0	0	0	0	0	0	0	0	0	0	0	0	0	0	0	0	0	0	0	0	0	0	0	0	0	0	0	0	0	0	0	0	0	0	0	0	0	0	0
Bacteria;Actinobacteria;Actinobacteria;Micrococcales;Cellulomonadaceae;Demequina	0	0	0	0	0	0	0	0	0	0	0	0	0	0	0	0	0	0	0	0	0	0	0	0	0	0	0	0	0	0	0	0	0	0	0	0	2.70585e-05	0	0	0	0	0	0	0	0	0	0	0	0
Bacteria;Actinobacteria;Actinobacteria;Micrococcales;Dermabacteraceae;Brachybacterium	0	0	0	0	0	0	0	0	0	0	0	0	0	0	0	0	0	0	0	2.33079e-05	9.79394e-05	0.00023373	0	0	0	0	0	0	0	0	0	0	0	0	3.74869e-05	0	0	0	0	0	0	0	0	0	0	0	0	0	0
Bacteria;Actinobacteria;Actinobacteria;Micrococcales;Dermabacteraceae;Other	0	0	0	0	0	0	0	0	0	0	0	0	0	0	0	0	0	0	0	0	0	0	0	0	0	0	0	0	0	0	0	0	0	0	0	0.000180481	0	0	0	0	0	0	0	0	0	0	0	0	0
Bacteria;Actinobacteria;Actinobacteria;Micrococcales;Intrasporangiaceae;Ornithinimicrobium	0	0	0	0	0	0	0	0	0	0	0	0	0	0	0	0	0	0	0	0	0	2.597e-05	0	0	0	0	0	0	0	0	0	0	0	0	0	0	0	0	0	0	0	0	0	0	0	0	0	0	0
Bacteria;Actinobacteria;Actinobacteria;Micrococcales;Intrasporangiaceae;Other	0	0	0	0	0	0	0	0	0	0	2.41622e-05	0	0	0	0	0	0	0	0	0	1.95879e-05	2.597e-05	0	0	0	0	0	0	0	0	0	0	0	0	0	0	0	0	0	0	0	0	0	0	0	0	0	0	0
Bacteria;Actinobacteria;Actinobacteria;Micrococcales;Jonesiaceae;Other	0	0	0	0	0	0	0	0	0	0	0	0	0	0	0	0	0	0	0	0	0	5.194e-05	0	0	0	0	0	0	0	0	0	0	0	0	0	0	0	0	0	0	0	0	0	0	0	0	0	0	0
Bacteria;Actinobacteria;Actinobacteria;Micrococcales;Microbacteriaceae;Curtobacterium	0	0.00123724	0	0	2.59188e-05	2.12409e-05	0	0	3.56259e-05	0	2.41622e-05	0	0	0	0	0	0	2.60284e-05	0	4.66157e-05	0.000959806	0.00205163	0	0	0	0	0	0	0	0	0	0	0.000107857	8.21862e-05	0	0	0	2.71658e-05	0	0	0	1.97722e-05	3.10058e-05	0	0	0	0	0	0
Bacteria;Actinobacteria;Actinobacteria;Micrococcales;Microbacteriaceae;Gulosibacter	0	0	0	0	0	0	0	0	0	0	0	0	0	0	0	0	0	0	0	0	0	0	0	0	0	0	0	0	0	0	0	0	0	0	0	0	0	0	0	0	0	0	0	0	0	0	0	0	0
Bacteria;Actinobacteria;Actinobacteria;Micrococcales;Microbacteriaceae;Leifsonia	0	0	0	0	0	0	0	0	0	0	0	0	0	0	0	0	4.66723e-05	0	0	0	1.95879e-05	2.597e-05	0	0	0	0	0	0	0	0	0	0	0	0	0	0	0	0	0	0	0	0	0	0	0	0	0	1.99414e-05	0
Bacteria;Actinobacteria;Actinobacteria;Micrococcales;Microbacteriaceae;Leucobacter	0	0.00030931	0	0	0	0	0	0	0	0	2.41622e-05	0	0	0	0	0	0	0	0	0	0.000587636	0.000960889	0	0	0	0	0	0	0	0	0	0	3.59525e-05	6.16396e-05	0	0	0	0	0	0	0	0	0	0	0	0	0	0	0
Bacteria;Actinobacteria;Actinobacteria;Micrococcales;Microbacteriaceae;Microbacterium	0	0.00030931	0	0	0	0	0	0	0	0	0	9.37866e-05	0	0	0	0	0	0	0	0	0.000528873	0.00033761	0	0	0	0	0	0	0	0	0	0	3.59525e-05	8.21862e-05	3.74869e-05	0	0	0	2.00028e-05	0	0	0	0	0	0	0	0	0	0
Bacteria;Actinobacteria;Actinobacteria;Micrococcales;Microbacteriaceae;Other	0.000381243	0.00061862	4.34594e-05	0	0	0	0	0	0	0	0	0	0	0	0	0	0	0	0	0	5.87636e-05	0.0002597	0	0	0	0	0	0	0	0	0	0	0	0	0	0	0	0	0	0	0	0	0	0	0	0	0	0	0
Bacteria;Actinobacteria;Actinobacteria;Micrococcales;Microbacteriaceae;S24526	0	0	0	0	0	0	0	0	0	0	0	0	0	0	0	0	0	0	0	0	0	2.597e-05	0	0	0	0	0	0	0	0	0	0	0	0	0	0	0	0	0	0	0	0	0	0	0	0	0	0	0
Bacteria;Actinobacteria;Actinobacteria;Micrococcales;Micrococcaceae;Arthrobacter	0	0.00061862	0	0	0	0	2.151e-05	0	0	0	0	0	0	0	0	0	0	0	0	0	0.000195879	0.00044149	0	0	0	0	0	0	0	0	1.84737e-05	0	5.39287e-05	8.21862e-05	3.74869e-05	4.51202e-05	0	0	0	0	0	0	0	0	0	0	1.70192e-05	0	0
Bacteria;Actinobacteria;Actinobacteria;Micrococcales;Micrococcaceae;Kocuria	0	0	0	0	0	0	0	0	0	0	0	0	0	0	0	0	0	0	0	0	0	5.194e-05	0	0	0	0	0	0	0	1.36951e-05	0	0	0	0	0	0	0	0	0	0	0	0	0	0	0	0	0	0	0
Bacteria;Actinobacteria;Actinobacteria;Micrococcales;Micrococcaceae;Micrococcus	0	0	0	0	0	0	0	0	0	0	0	0	0	0	0	0	0.000373378	0	0	0	3.91757e-05	7.79099e-05	0	0	0	0	0	0	0	0	0	0	0	0	3.74869e-05	0	0	0	0	0	2.62398e-05	0	0	0	0	0	0	0	0
Bacteria;Actinobacteria;Actinobacteria;Micrococcales;Micrococcaceae;Nesterenkonia	0	0	0	0	0	0	0	0	0	0	0	0	0	0	0	0	0	0	0	0	0.000117527	0.00010388	0	0	0	0	0	0	3.09905e-05	0	0	0	0	0	0	0	0	0	0	0	0	0	0	0	0	0	0	0	0
Bacteria;Actinobacteria;Actinobacteria;Micrococcales;Micrococcaceae;Other	0	0	0	0	0	0	0	0	0	0	0	0	0	0	0	0	0	0	0	0	0	0	0	0	0	0	0	0	0	0	0	0	0	0	0	0	0	0	0	0	0	0	0	0	0	0	0	0	0
Bacteria;Actinobacteria;Actinobacteria;Micrococcales;Micrococcaceae;Renibacterium	0	0	0	0	0	0	0	0	0	0	0	0	0	0	0	0	0	0	0	0	0	0	0	0	0	0	0	0	0	0	0	0	0	0	0	0	0	0	0	0	0	0	0	0	0	0	0	0	0
Bacteria;Actinobacteria;Actinobacteria;Micrococcales;Micrococcaceae;Rothia	0	0	0	0	0	0	0	0	0	0	0	0	0	0	0	0	0	0	1.67135e-05	0	0	0	0	0	0	0	0	0	6.19809e-05	1.36951e-05	0	0	1.79762e-05	0	3.74869e-05	9.02405e-05	0	0	2.00028e-05	0	0	0	0	0	0	0	0	0	0
Bacteria;Actinobacteria;Actinobacteria;Micrococcales;Micrococcaceae;Yaniella	0	0	0	0	0	0	0	0	0	0	0	0	0	0	0	0	0	0	0	0	1.95879e-05	0	0	0	0	0	0	0	0	0	0	0	0	0	0	0	0	0	0	0	0	0	0	0	0	0	0	0	0
Bacteria;Actinobacteria;Actinobacteria;Micrococcales;Micrococcaceae;uncultured	0	0	0	0	0	0	0	0	0	0	0	0	0	0	0	0	0	0	0	0	0	0	0	0	0	0	0	0	0	0	0	0	0	0	0	0	0	0	0	0	0	0	0	0	0	0	0	0	0
Bacteria;Actinobacteria;Actinobacteria;Micrococcales;Promicromonosporaceae;Cellulosimicrobium	0	0	0	0.000201735	0	0	0	0	0	0	0	0	0	0	0	0	0	0	0	0	9.79394e-05	0.00015582	0	0	0	0	0	0	0	0	0	0	0	0	0	0	0	0	0	0	0	0	0	0	0	0	0	0	0
Bacteria;Actinobacteria;Actinobacteria;Micrococcales;Promicromonosporaceae;Promicromonospora	0	0.00061862	0	0	0	0	0	0	0	0	0	0	0	0	0	0	0	0	0	0	0	0	0	0	0	0	0	0	0	0	0	0	0	2.05465e-05	0	0	0	0	0	0	0	0	0	0	0	0	0	0	0
Bacteria;Actinobacteria;Actinobacteria;Micrococcales;Sanguibacteraceae;Sanguibacter	0	0	0	0	0	0	0	0	0	0	0	0	0	0	0	0	0	0	0	0	1.95879e-05	5.194e-05	0	0	0	0	0	0	0	0	0	0	0	0	0	0	0	0	0	0	0	0	0	0	0	0	0	0	0
Bacteria;Actinobacteria;Actinobacteria;Micromonosporales;Micromonosporaceae;Other	0	0	0	0.000201735	0	2.12409e-05	0	0	0	0	0	0	0	0	0	0	0	0	0	0	0	0	0	0	0	0	0	0	0	0	0	0	0	0	0	0	0	0	0	0	0	0	0	0	0	0	0	0	0
Bacteria;Actinobacteria;Actinobacteria;Other;Other;Other	0	0	0	0	0	0	0	0	0	0	0	0	0	0	0	0	0	0	0	0	0	5.194e-05	0	0	0	0	0	0	0	0	0	0	0	0	0	0	0	0	0	0	0	0	0	0	0	0	0	0	0
Bacteria;Actinobacteria;Actinobacteria;Propionibacteriales;Nocardioidaceae;Actinopolymorpha	0	0	0	0	0	0	0	0	0	0	0	0	0	0	0	0	0	0	0	0	0	0	0	0	0	0	0	0	0	0	0	0	0	0	3.74869e-05	0	0	0	0	0	0	0	0	0	0	0	0	0	0
Bacteria;Actinobacteria;Actinobacteria;Propionibacteriales;Nocardioidaceae;Aeromicrobium	0	0	0	0	0	0	0	0	0	0	0	0	0	0	0	0	0	0	0	0	0	0	0	0	0	0	0	0	0	0	0	0	0	0	0	0	0	0	0	0	0	0	0	0	0	0	0	0	0
Bacteria;Actinobacteria;Actinobacteria;Propionibacteriales;Nocardioidaceae;Nocardioides	0	0	0	0	0	0	0	0	0	0	0	0	0	0	0	0	0	0	0	0	3.91757e-05	0	0	0	0	0	0	0	0	0	0	0	0	0	0	0	0	0	0	0	0	0	0	0	0	0	0	0	0
Bacteria;Actinobacteria;Actinobacteria;Propionibacteriales;Propionibacteriaceae;Friedmanniella	0	0	0	0	2.59188e-05	0	0	0	0	0	0	0	0	0	0	0	0	1.30142e-05	0	0	0	0	0	0	0	0	0	0	0	0	0	0	0	0	0	0	0	0	0	0	0	0	0	0	0	0	0	0	0
Bacteria;Actinobacteria;Actinobacteria;Propionibacteriales;Propionibacteriaceae;Tessaracoccus	0	0	0	0	0	0	0	0	0	0	0	0	0	0	0	0	4.66723e-05	0	0	0	0	0	0	0	0	0	0	0	0	0	0	0	0	0	0	0	0	0	0	0	0	0	0	0	0	0	0	0	0
Bacteria;Actinobacteria;Actinobacteria;Pseudonocardiales;Pseudonocardiaceae;Actinomycetospora	0	0	0	0	0	0	0	0	0	0	0	0	0	0	0	0	0	0	0	0	0	0	0	0	0	0	0	0	0	0	0	0	0	0	0	0	0	0	0	0	0	0	0	0	0	0	0	0	0
Bacteria;Actinobacteria;Actinobacteria;Pseudonocardiales;Pseudonocardiaceae;Prauserella	0	0.00030931	0	0	0	0	0	0	0	0	0	0	0	0	0	0	0	0	0	0	0	0	0	0	0	0	0	0	0	0	0	0	0	0	0	0	0	0	0	0	0	0	0	0	0	0	0	0	0
Bacteria;Actinobacteria;Actinobacteria;Pseudonocardiales;Pseudonocardiaceae;Pseudonocardia	0	0.00061862	0	0	0	0	0	0	0	0	0	0	0	0	0	0	0	0	0	0	0	0	0	0	0	0	0	0	0	0	0	0	0	0	0	0	0	0	0	0	0	0	0	0	0	0	0	0	0
Bacteria;Actinobacteria;Actinobacteria;Pseudonocardiales;Pseudonocardiaceae;Saccharopolyspora	0	0	0	0.000201735	0	0	0	0	0	0	0	0	0	0	0	0	0	1.30142e-05	0	0	0	2.597e-05	0	0	0	0	0	0	0	0	0	0	0	2.05465e-05	3.74869e-05	0	0	0	0	0	0	0	0	0	0	0	0	0	0
Bacteria;Actinobacteria;Actinobacteria;Pseudonocardiales;Pseudonocardiaceae;uncultured	0	0.00030931	0	0	0	0	0	0	0	0	0	0	0	0	0	0	0	0	0	0	0	0	0	0	0	0	0	0	0	0	0	0	0	0	0	0	0	0	0	0	0	0	0	0	0	0	0	0	0
Bacteria;Actinobacteria;Actinobacteria;RL185-aaj71c12;uncultured bacterium;Other	0	0	0	0	0	0	0	0	0	0	0	4.68933e-05	0	0	0	0	0	0	0	0	7.83515e-05	2.597e-05	0	0	0	0	0	0	0	0	0	0	0	0	0	0	0	0	0	0	0	0	0	0	0	0	0	0	0
Bacteria;Actinobacteria;Actinobacteria;Streptomycetales;Streptomycetaceae;Streptomyces	0	0	0	0	0	0	0	0	0	0	0	0	0	0	0	0	0	0	0	0	0	5.194e-05	0	0	0	0	0	0	0	0	0	0	0	0	0	0	0	0	0	0	0	0	0	0	0	0	0	0	0
Bacteria;Actinobacteria;Actinobacteria;Streptosporangiales;Nocardiopsaceae;Nocardiopsis	0	0	0	0	0	0	0	0	0	0	0	0	0	0	0	0	0	0	0	0	3.91757e-05	2.597e-05	0	0	0	0	0	0	0	0	0	0	0	0	0	0	0	0	0	0	0	0	0	0	0	0	0	0	0
Bacteria;Actinobacteria;Thermoleophilia;Solirubrobacterales;480-2;uncultured bacterium	0	0	0	0	0	0	0	0	0	0	0	0	0	0	0	0	0	0	0	0	0	2.597e-05	0	0	0	0	0	0	0	0	0	0	0	0	0	0	0	0	0	0	0	0	0	0	0	0	0	0	0
Bacteria;Actinobacteria;Thermoleophilia;Solirubrobacterales;Other;Other	0	0	0	0	0	0	0	0	0	0	0	0	0	0	0	0	0	0	0	0	0	0	0	0	0	0	0	0	0	0	0	0	0	0	0	0	0	0	0	0	0	0	0	0	0	0	0	0	0
Bacteria;Actinobacteria;Thermoleophilia;Solirubrobacterales;Patulibacteraceae;Patulibacter	0	0	0	0	0	0	0	0	0	0	0	0	0	0	0	0	0	0	0	0	3.91757e-05	0	0	0	0	0	0	0	0	0	0	0	0	0	0	0	0	0	0	0	0	0	0	0	0	0	0	0	0
Bacteria;Armatimonadetes;uncultured bacterium;Other;Other;Other	0	0.00030931	0	0	0	0	0	0	0	0	0	0	0	0	0	0	0	0	0	0	0	0	0	0	0	0	0	0	0	0	0	0	0	0	0	0	0	0	0	0	0	0	0	0	0	0	0	0	0
Bacteria;BD1-5;uncultured bacterium;Other;Other;Other	0	0	0	0	0	0	0	0	0	0	0.00166719	0.00098476	0	0	0	0	0	0	0	0	9.79394e-05	0	0	0	0	0	0	0	0	0	0	0	0	4.10931e-05	0	0	0	0	0	0	0	0	0	0	0	0	0	0	0
Bacteria;Bacteroidetes;Bacteroidia;Bacteroidales;BS11 gut group;uncultured bacterium	0	0	0	0	0	0	0	0	0	0	0	0	0	0	0	0	0	0	0	0	0	0	0	0	0	0	0	0	0	0	0	0	0	0	0	0.000902405	0	0	0	0	0	0	0	0	0	0	0	0	0
Bacteria;Bacteroidetes;Bacteroidia;Bacteroidales;Bacteroidaceae;Bacteroides	0	0	0	0	0	0	0	0	0	0	4.83244e-05	0	0	0	0	0	0	0	0	0	0.000156703	0.00031164	0	0	0	0	0	0	0	0	0	0	7.19049e-05	0	0	0.000812164	0	0	6.00084e-05	0	0	0	0	0	0	0	0	0	0
Bacteria;Bacteroidetes;Bacteroidia;Bacteroidales;Marinilabiaceae;Anaerophaga	0	0	0	0	0	0	0	1.57555e-05	0	0	1.20811e-05	0	0	0	0	0	0	0	0	0	0	0	0	0	0	0	0	0	0	0	0	0	0	0	0	0	0	0	0	0	0	0	0	0	0	0	0	0	0
Bacteria;Bacteroidetes;Bacteroidia;Bacteroidales;Marinilabiaceae;uncultured	0	0	0	0	0	0	0	0	0	0	0	0	0	0	0	0	0	0	0	0	0	0	0	0	0	0	0	0	0	0	0	0	0	0	0	0	0	0	0	2.72807e-05	0	0	0	0	0	0	0	0	0
Bacteria;Bacteroidetes;Bacteroidia;Bacteroidales;Porphyromonadaceae;Barnesiella	0	0	0	0	0	0	0	0	0	0	0	0	0	0	0	0	0	0	0	0	0	0	0	0	0	0	0	0	0	0	0	0	0	0	0	0	0	0	2.00028e-05	0	0	0	0	0	0	0	0	0	0
Bacteria;Bacteroidetes;Bacteroidia;Bacteroidales;Porphyromonadaceae;Dysgonomonas	0	0	0	0	0	0	0	0	0	0	0	0	0	0	0	0	0	0	0	4.66157e-05	0.000470109	0.00109074	0	0	0	0	0	4.35085e-05	0	0	0	0	3.59525e-05	4.10931e-05	0	0	0	0	0	0	0	1.97722e-05	0	2.51244e-05	0	2.0859e-05	1.70192e-05	0	0
Bacteria;Bacteroidetes;Bacteroidia;Bacteroidales;Porphyromonadaceae;Odoribacter	0	0	0	0	0	0	0	0	0	0	0	0	0	0	0	0	0	0	0	0	0	0	0	0	0	0	0	0	0	0	0	0	0	0	0	0.000992645	0	0	0	0	0	0	0	0	0	0	0	0	0
Bacteria;Bacteroidetes;Bacteroidia;Bacteroidales;Porphyromonadaceae;Paludibacter	0	0.00061862	0	0	0	0	0	0	0	0	0	0	0	0	0	0	0	0	0	0	0	5.194e-05	0	0	0	0	0	0	0	0	0	0	0	0	0	0	0	0	0	0	5.24797e-05	0	0	0	0	0	0	0	0
Bacteria;Bacteroidetes;Bacteroidia;Bacteroidales;Porphyromonadaceae;Parabacteroides	0	0	0	0	0	0	0	0	0	0	0	0	0	0	0	0	0	0	0	0	0	0	0	0	0	0	0	0	0	0	0	0	0	0	0	0.00108289	0	0	0	0	0	0	0	0	0	0	0	0	0
Bacteria;Bacteroidetes;Bacteroidia;Bacteroidales;Porphyromonadaceae;Porphyromonas	0	0	0	0	0	0	0	0	0	0	0	0	0	0	0	0	0.000233361	0	0	0	0	0	0	0	0	0	0	0	3.09905e-05	0	0	0	0	0	0	0	0	0	0	0	0	0	0	0	0	0	0	0	0
Bacteria;Bacteroidetes;Bacteroidia;Bacteroidales;Porphyromonadaceae;Proteiniphilum	0	0	0	0	0	0	0	0	0	0	0	0	0	0	0	0	0	0	0	0	0	0	0	0	0	0	0	0	0	0	0	0	0	0	0	0	0	0	0	0	0	0	0	0	0	0	0	0	0
Bacteria;Bacteroidetes;Bacteroidia;Bacteroidales;Porphyromonadaceae;uncultured compost bacterium	0	0	0	0	0	0	0	0	0	0	0	0	0	0	0	0	0	0	0	0	0	0	0	0	0	0	0	0	0	0	0	0	0	0	0	0	0	0	0	0	0	0	0	0	1.79969e-05	0	0	0	0
Bacteria;Bacteroidetes;Bacteroidia;Bacteroidales;Prevotellaceae;Other	0	0	0	0	0	0	0	0	0	0	0	0	0	0	0	0	0	0	0	0	0	0	0	0	0	0	0	0	0	0	0	0	0	0	0	0.000180481	0	0	0	0	0	0	0	0	0	0	0	0	0
Bacteria;Bacteroidetes;Bacteroidia;Bacteroidales;Prevotellaceae;Prevotella	0.00381243	0.00123724	0	0	0	0	0	0	0	0	0	0	0	0	0	0	0	0	0	0	0	7.79099e-05	0	0	0	0	0	0	0	0	0	0	0	0	7.49738e-05	0.000406082	0	0	0	2.72807e-05	0	0	1.55029e-05	0	3.59939e-05	0	0	0	0
Bacteria;Bacteroidetes;Bacteroidia;Bacteroidales;Prevotellaceae;Xylanibacter	0.00228746	0	0	0	0	0	0	0	0	0	0	0	0	0	0	0	0	0	0	0	0	0	0	0	0	0	0	0	0	0	0	0	0	0	0	0	0	0	0	0	0	0	0	0	0	0	0	0	0
Bacteria;Bacteroidetes;Bacteroidia;Bacteroidales;Prevotellaceae;uncultured	0.00304994	0	0	0	0	0	0	0	0	0	0	0	0	0	0	0	0	0	0	0	0	0	0	0	0	0	0	0	0	0	0	0	0	0	0	4.51202e-05	0	0	0	0	0	0	0	0	0	0	0	0	0
Bacteria;Bacteroidetes;Bacteroidia;Bacteroidales;Rikenellaceae;Alistipes	0	0	0	0	0	0	0	0	0	0	0	0	0	0	0	0	0	0	0	0	0	0	0	0	0	0	0	0	0	0	0	0	0	0	0	0	0	0	0	0	0	0	0	0	0	0	0	0	0
Bacteria;Bacteroidetes;Bacteroidia;Bacteroidales;Rikenellaceae;RC9 gut group	0.000762486	0	0	0	0	0	0	0	0	0	0	0	0	0	0	0	0	0	0	0	0	0	0	0	0	0	0	0	3.09905e-05	0	0	0	0	0	0	0.00189505	0	0	0	0	0	0	0	0	0	0	0	0	0
Bacteria;Bacteroidetes;Bacteroidia;Bacteroidales;Rs-E47 termite group;uncultured Bacteroidetes bacterium	0	0	0	0	0	0	0	0	0	0	0	0	0	0	0	0	0	0	0	0	0	0	0	0	0	0	0	0	0	0	0	0	0	0	0	0.000360962	0	0	0	0	0	0	0	0	0	0	0	0	0
Bacteria;Bacteroidetes;Bacteroidia;Bacteroidales;S24-7;uncultured bacterium	0.00114373	0	0	0	0	0	0	0	0	0	0	0	6.29148e-05	0	0	0	0	0	0	0	1.95879e-05	0	0	0	0	0	0	0	0	0	0	0	0	2.05465e-05	0	0.00374498	0	0	0	0	0	0	0	0	0	0	0	0	0
Bacteria;Bacteroidetes;Cytophagia;Cytophagales;Cyclobacteriaceae;Algoriphagus	0	0	0	0	0	0	0	0	0	0	0	0	0	0	0	0	0	0	0	0	0	7.79099e-05	0	0	0	3.29218e-05	0	0	0	0	0	0	0	0	0	0	0	2.71658e-05	0	0	0	0	0	0	0	0	0	0	0
Bacteria;Bacteroidetes;Cytophagia;Cytophagales;Cyclobacteriaceae;uncultured	0	0	0	0	0	0	0	0	0	0	0	0	0	0	0	0	0	0	0	0	0	0	0	0	0	0	0	0	0	0	0	0	0	2.05465e-05	0	0	0	0	0	0	0	0	0	0	0	0	0	0	0
Bacteria;Bacteroidetes;Cytophagia;Cytophagales;Cytophagaceae;Adhaeribacter	0	0	0	0	0	0	0	0	0	0	0	0	0	0	0	0	0	0	0	0	0	2.597e-05	0	0	0	0	0	0	0	0	0	0	0	0	0	0	0	0	0	0	0	0	0	0	0	0	0	0	0
Bacteria;Bacteroidetes;Cytophagia;Cytophagales;Cytophagaceae;Arcicella	0	0	0	0	0	0	0	0	0	0	0	0	0	0	0	0	0	0	0	0	0	0	0	0	0	0	0	0	0	0	0	0	0	0	0	0	0	0	0	0	0	0	0	0	0	0	0	0	0
Bacteria;Bacteroidetes;Cytophagia;Cytophagales;Cytophagaceae;Dyadobacter	0	0	0	0	0	0	0	0	0	0	0	0	0	0	0	0	0	0	0	0	0	0	0	0	0	0	0	0	0	0	0	0	0	0	0	0	0	0	0	0	0	1.97722e-05	0	0	0	0	0	0	0
Bacteria;Bacteroidetes;Cytophagia;Cytophagales;Cytophagaceae;Flexibacter	0	0	0	0	0	0	0	0	0	0	0	0	0	0	0	0	0	0	0	0	0	0	0	0	0	0	0	0	0	0	0	0	0	0	0	0	0	0	0	0	0	0	0	0	0	0	0	0	0
Bacteria;Bacteroidetes;Cytophagia;Cytophagales;Cytophagaceae;Hymenobacter	0	0.00123724	8.69187e-05	0.00040347	5.18376e-05	0.000148686	0	0	1.78129e-05	0	0	0	0	0	0	0	0.000326706	0	1.67135e-05	0	0	0	0	0	0	0	0	0	0	0	0	0	0	4.10931e-05	0	0	0	0	2.00028e-05	0	0	0	0	0	0	0	0	0	0
Bacteria;Bacteroidetes;Cytophagia;Cytophagales;Cytophagaceae;Spirosoma	0	0.00030931	4.34594e-05	0.000201735	0	4.24818e-05	0	0	0	0	0	0	0	0	0	0	0	0	0	0	0	0	0	0	0	0	0	0	0	0	0	0	0	0	0	0	0	0	0	0	0	0	0	0	0	0	0	0	0
Bacteria;Bacteroidetes;Cytophagia;Cytophagales;Cytophagaceae;uncultured	0	0	0	0.000201735	0	0	0	0	0	0	0	0	0	0	0	0	0	0	0	0	0	0	0	0	0	0	0	0	0	0	0	0	0	0	0	0	0	0	0	0	0	0	0	0	0	0	0	0	0
Bacteria;Bacteroidetes;Cytophagia;Cytophagales;Flammeovirgaceae;Reichenbachiella	0	0	0	0	0	0	0	0	0	0	0	0	0	0	0	0	0	0	0	0	0	2.597e-05	0	0	0	0	0	0	0	0	0	0	0	0	0	0	0	0	0	0	0	0	0	0	0	0	0	0	0
Bacteria;Bacteroidetes;Cytophagia;Cytophagales;Flammeovirgaceae;Roseivirga	0	0	0	0	0	0	0	0	0	0	0	0	0	0	0	0	0	0	0	0	0	0	0	0	0	0	0	0	0	0	0	0	0	0	0	0	0	0	0	0	0	0	0	0	1.79969e-05	0	0	0	0
Bacteria;Bacteroidetes;Cytophagia;Order II Incertae Sedis;Rhodothermaceae;Salinibacter	0	0	4.34594e-05	0	0	0	0	0	0	0	1.20811e-05	0	0	0	0	0	0	0	1.67135e-05	0	0	5.194e-05	0	0	0	0	0	0	0	0	0	0	0	0	0	0.000180481	2.70585e-05	2.71658e-05	0	0	0	0	0	2.51244e-05	0.000143976	0.000104295	0	0	0
Bacteria;Bacteroidetes;Cytophagia;Order II Incertae Sedis;Rhodothermaceae;Salisaeta	0	0	0	0	0	0	0	0	0	0	0	0	0	0	0	0.000335121	0	0	0	0	0	0	0	0	0	0	0	0	0	0	0	0	0	0	0	0	0	0	0	0	0	0	0	0	0	0	0	0	0
Bacteria;Bacteroidetes;Cytophagia;Order II Incertae Sedis;Rhodothermaceae;uncultured	0	0	0	0	0	0	0	0	0	0	3.62433e-05	0	0	0	0	0	0	0	0	0	0	0	0	0	0	0	0	0	0	0	0	0	0	0	0	0	0	0	0	0	0	0	0	0	0	0	0	0	0
Bacteria;Bacteroidetes;Cytophagia;Order III Incertae Sedis;Family Incertae Sedis;Gracilimonas	0	0	0	0	0	0	0	1.57555e-05	0	0	0	0	0	0	0	0	0	0	0	0	0	0	0	0	0	0	0	0	0	0	0	0	0	0	0	0	0	0	0	0	0	0	1.55029e-05	0	0	0	0	0	0
Bacteria;Bacteroidetes;Cytophagia;Order III Incertae Sedis;MAT-CR-P4-C12;uncultured Bacteroidetes bacterium	0	0	0	0	0	0	0	0	0	0	0	0	0	0	0	0	0	0	0	0	0	0	0	0	0	0	0	0	0	0	0	0	0	0	0	0	0	0	0	0	0	0	0	0	0	0	0	0	0
Bacteria;Bacteroidetes;Cytophagia;Order III Incertae Sedis;ML602J-37;Other	0	0	0	0	0	0	0	0	3.56259e-05	0	1.20811e-05	4.68933e-05	0	0	0	0	0	0	0	0	0	0	0	0	0	0	0	0	0	0	0	0	0	0	0	0	0	0	0	0	0	0	0	0	0	0	0	0	0
Bacteria;Bacteroidetes;Cytophagia;Order III Incertae Sedis;ML602J-37;uncultured Bacteroidetes bacterium	0	0	0	0	0	0	0	0	0	0	2.41622e-05	0	3.14574e-05	0	0	0	0	0	0	0	0	0	0	0	0	0	0	0	0	0	0	0	0	0	0	0	0	0	0	0	0	0	0	2.51244e-05	0	0	0	0	0
Bacteria;Bacteroidetes;Flavobacteria;Flavobacteriales;Blattabacteriaceae;DCUZ1	0.000381243	0	0	0	0	0	0	0	0	0	0	0	0	0	0	0	0	0	0	0	0	0	0	0	0	0	0	0	0	0	0	0	0	0	0	0	0	0	0	0	0	0	0	0	0	0	0	0	0
Bacteria;Bacteroidetes;Flavobacteria;Flavobacteriales;Cryomorphaceae;Brumimicrobium	0	0	0	0	0	0	0	0	0	0	2.41622e-05	4.68933e-05	0	0	0	0	0	0	0	0	0	0	0	0	0	0	0	0	0	0	0	0	0	0	0	0	0	0	0	0	0	0	0	0	0	0	0	0	0
Bacteria;Bacteroidetes;Flavobacteria;Flavobacteriales;Cryomorphaceae;Fluviicola	0	0	0	0	0	0	0	0	0	0	0	0	0	0	0	0	0	0	0	0	3.91757e-05	5.194e-05	0	0	0	0	0	0	0	0	0	0	0	0	0	0	0	0	0	0	0	0	0	0	0	0	0	0	0
Bacteria;Bacteroidetes;Flavobacteria;Flavobacteriales;Cryomorphaceae;Owenweeksia	0	0	0	0	0	0	0	3.1511e-05	0	1.95278e-05	0.000169135	9.37866e-05	0	0	0	0	0	0	1.67135e-05	0	0	0	0	0	0	0	0	0	0	0	7.38948e-05	0	0	0	0	0	0	0	0	0	0	0	0	2.51244e-05	0	2.0859e-05	0	1.99414e-05	3.87634e-05
Bacteria;Bacteroidetes;Flavobacteria;Flavobacteriales;Flavobacteriaceae;Aequorivita	0	0	0	0	0	0	0	0	0	0	0	0	0	0	0	0	0	0	0	0	0	5.194e-05	0	0	0	0	0	0	0	0	0	0	0	0	0	0	0	0	0	0	0	0	0	0	0	0	0	0	0
Bacteria;Bacteroidetes;Flavobacteria;Flavobacteriales;Flavobacteriaceae;Algibacter	0	0	0	0	0	0	0	0	0	0	0	0	0	0	0	0	0	0	0	0	1.95879e-05	5.194e-05	0	0	0	0	0	0	0	0	0	0	1.79762e-05	0	0	0	0	0	0	0	0	0	0	0	0	0	0	0	0
Bacteria;Bacteroidetes;Flavobacteria;Flavobacteriales;Flavobacteriaceae;Capnocytophaga	0	0	0	0	0	0	0	0	0	0	2.41622e-05	0	0	0	0	0	0	0	0	0	0	0	0	0	0	0	0	0	0	0	0	0	0	0	0	0	0	0	0	0	0	0	0	0	0	0	0	0	0
Bacteria;Bacteroidetes;Flavobacteria;Flavobacteriales;Flavobacteriaceae;Chryseobacterium	0.000762486	0.0105165	0	0	0	0	0	0	0	0	0	9.37866e-05	0	0	0	0	0	0	0	0	0.000254642	0.00020776	0	0	0	0	0	4.35085e-05	3.09905e-05	0	1.84737e-05	0	0	2.05465e-05	0	0.000270721	0	0	0	0	0	0	0	0	0	0	1.70192e-05	1.99414e-05	0
Bacteria;Bacteroidetes;Flavobacteria;Flavobacteriales;Flavobacteriaceae;Cloacibacterium	0	0	0	0	0	0	0	0	0	0	0	0	0	0	0	0	0.000700084	0	0	0	0	0	0	0	0	0	0	0	0	0	0	0	0	4.10931e-05	0	0	0	0	0	0	0	0	0	0	0	0	0	0	0
Bacteria;Bacteroidetes;Flavobacteria;Flavobacteriales;Flavobacteriaceae;Epilithonimonas	0	0	0	0	0	0	0	0	0	0	0	0	0	0	0	0	0	0	0	0	0	0	0	0	0	0	0	0	0	0	0	0	0	0	0	0	0	0	0	0	0	0	0	0	0	0	0	0	0
Bacteria;Bacteroidetes;Flavobacteria;Flavobacteriales;Flavobacteriaceae;Flavobacterium	0	0.00030931	0	0	0	0	0	0	0	0	2.41622e-05	0	0	0	0	0	0	0	0	6.99236e-05	0.00092063	0.00122059	0	0	0	0	0	0	0	0	1.84737e-05	0	5.39287e-05	0.000123279	3.74869e-05	0	0	2.71658e-05	4.00056e-05	0	0	3.95444e-05	0	0	0	0	3.40385e-05	0	1.93817e-05
Bacteria;Bacteroidetes;Flavobacteria;Flavobacteriales;Flavobacteriaceae;Leeuwenhoekiella	0	0	0	0	0	0	0	0	0	0	0	0	0	0	0	0	0	0	0	0	0	5.194e-05	0	0	0	0	0	0	0	0	0	0	0	2.05465e-05	0	0	0	0	0	0	0	0	0	0	0	0	0	0	0
Bacteria;Bacteroidetes;Flavobacteria;Flavobacteriales;Flavobacteriaceae;Mesonia	0	0	0	0	0	0	0	0	0	0	0	0	0	0	0	0	0	0	0	0	1.95879e-05	5.194e-05	0	0	0	0	0	0	0	0	0	0	0	0	0	0	0	0	0	2.72807e-05	0	0	0	0	0	0	0	0	1.93817e-05
Bacteria;Bacteroidetes;Flavobacteria;Flavobacteriales;Flavobacteriaceae;Muricauda	0	0	0	0	0	0	0	0	0	0	1.20811e-05	0	0	4.59253e-05	0	0	0	0	0	0	0	0	0	0	0	0	0	0	0	0	0	0	0	0	0	0	0	0	0	0	0	0	0	0	0	0	0	0	0
Bacteria;Bacteroidetes;Flavobacteria;Flavobacteriales;Flavobacteriaceae;Myroides	0	0	0	0	0	2.12409e-05	0	0	0	0	0	4.68933e-05	0	0	0	0	0	0	0	0.000372926	0.00607224	0.0114268	0	0	0	0	0	0	0	0	0	0	0.000701073	0.00100678	3.74869e-05	4.51202e-05	0	0	8.00112e-05	0	0	1.97722e-05	0	0	0	0	1.70192e-05	0	5.81452e-05
Bacteria;Bacteroidetes;Flavobacteria;Flavobacteriales;Flavobacteriaceae;Other	0	0	0	0	7.77565e-05	0	0	0	0	0	0	0	0	0	0	0	9.33445e-05	0	0	4.66157e-05	0.00105775	0.00223342	0	0	3.18319e-05	3.29218e-05	0	0	0	0	0	0	0.000107857	0.000164372	0	4.51202e-05	0	2.71658e-05	0	0	0	0	0	0	0	0	0	0	1.93817e-05
Bacteria;Bacteroidetes;Flavobacteria;Flavobacteriales;Flavobacteriaceae;Psychroflexus	0	0	0	0	0	0	0	0	1.78129e-05	0	1.20811e-05	0	0	0	0	0.000670241	0	0	0	0	1.95879e-05	0	0	0	0	0	0	0	0	0	0	0	0	0	0	0	0	0	0	0	0	0	0	0	0	0	1.70192e-05	0	1.93817e-05
Bacteria;Bacteroidetes;Flavobacteria;Flavobacteriales;Flavobacteriaceae;Salegentibacter	0	0	0	0	0	0	0	0	0	0	0	0	0	0	0	0	0	0	0	2.33079e-05	0.000176291	0.000623279	0	0	0	0	0	0	0	0	0	0	1.79762e-05	4.10931e-05	0	0	2.70585e-05	0.000135829	0	2.72807e-05	5.24797e-05	1.97722e-05	0	0	0	6.25769e-05	1.70192e-05	0	0
Bacteria;Bacteroidetes;Flavobacteria;Flavobacteriales;Flavobacteriaceae;Salinimicrobium	0	0	0	0	0	0	0	0	0	0	0	0	0	0	0	0	0	0	0	0	0	0	0	0	0	0	0	0	0	0	0	0	0	0	0	0	0	2.71658e-05	0	0	0	0	0	0	0	0	0	0	0
Bacteria;Bacteroidetes;Flavobacteria;Flavobacteriales;Flavobacteriaceae;Sediminibacter	0	0	0	0	0	0	0	0	0	0	0	0	0	2.29626e-05	0	0	0	0	0	0	0	0	0	0	0	0	0	0	0	0	0	0	0	0	0	0	0	0	0	0	0	0	0	0	0	0	0	0	0
Bacteria;Bacteroidetes;Flavobacteria;Flavobacteriales;Flavobacteriaceae;Sufflavibacter	0	0	0	0	0	0	0	0	0	0	0	0	0	0	0	0	0	0	0	0	0	2.597e-05	0	0	0	0	0	0	0	0	0	0	1.79762e-05	0	0	0	0	0	0	0	0	0	0	0	0	0	0	0	0
Bacteria;Bacteroidetes;Flavobacteria;Flavobacteriales;Flavobacteriaceae;Ulvibacter	0	0	0	0	0	0	0	0	0	0	1.20811e-05	0	0	0	0	0	0	0	0	0	0	0	0	0	0	0	0	0	0	0	0	0	0	0	0	0	0	0	0	0	0	0	0	0	0	0	0	0	0
Bacteria;Bacteroidetes;Flavobacteria;Flavobacteriales;Flavobacteriaceae;Vitellibacter	0	0	0	0	0	0	0	0	0	0	4.83244e-05	0	0	0	0	0	0	0	0	0	0	0	0	0	0	0	0	0	0	0	0	0	0	0	0	0	0	0	0	0	0	0	0	0	0	0	0	0	0
Bacteria;Bacteroidetes;Flavobacteria;Flavobacteriales;Flavobacteriaceae;Weeksella	0	0	0	0	0	0	0	0	0	0	0	0	0	0	0	0	0	0	0	0	7.83515e-05	5.194e-05	0	0	0	0	0	0	0	0	0	0	0	0	0	0	0	0	0	0	0	0	0	0	0	0	0	0	0
Bacteria;Bacteroidetes;Flavobacteria;Flavobacteriales;Flavobacteriaceae;Winogradskyella	0	0	0	0	0	0	0	0	0	0	0	0	0	0	0	0	0	0	0	0	3.91757e-05	0	0	0	3.18319e-05	9.87654e-05	0	0	0	0	0	0	0	0	0	0	0	0	0	0	0	0	0	0	0	0	0	0	0
Bacteria;Bacteroidetes;Flavobacteria;Flavobacteriales;Flavobacteriaceae;Zunongwangia	0	0	0	0	0	0	0	0	0	0	0	0	0	0	0	0	0	0	0	0	0	5.194e-05	0	0	0	6.58436e-05	0	0	0	0	0	0	0	0	0	0	0	0.000108663	0	0	0	0	0	0	0	0	0	0	0
Bacteria;Bacteroidetes;Flavobacteria;Flavobacteriales;Flavobacteriaceae;uncultured	0	0	0	0	0	0	0	0	0	0	0	0	0	0	0	0	0	0	0	0	0	0	0	0	0	0	0	0	0	0	0	0	0	0	0	0	0	0	0	0	0	0	0	0	0	0	0	0	0
Bacteria;Bacteroidetes;ML602M-17;Other;Other;Other	0	0	0	0	0	0	0	0	0	0	0	0	0	0	0	0	0	0	0	0	0	0	0	0	0	0	0	4.35085e-05	0	0	0	0	0	0	0	0	0	0	0	0	0	0	0	0	0	0	0	0	0
Bacteria;Bacteroidetes;SM1A07;uncultured bacterium;Other;Other	0	0	0	0.000201735	0	0	0	0	0	0	0	0	0	0	0	0	0	0	0	0	0	0	0	0	0	0	0	0	0	0	0	0	0	0	0	0	0	0	0	0	0	0	0	0	0	0	0	0	0
Bacteria;Bacteroidetes;Sphingobacteria;Sphingobacteriales;Chitinophagaceae;Chitinophaga	0	0	0	0.000201735	0	0	0	0	0	0	0	0	0	0	0	0	0	0	0	0	0	0	0	0	0	0	0	0	0	0	0	0	0	0	0	0	0	0	0	0	0	0	0	0	0	0	0	0	0
Bacteria;Bacteroidetes;Sphingobacteria;Sphingobacteriales;Chitinophagaceae;Ferruginibacter	0	0.00030931	0	0	0	0	0	0	0	0	0	0	0	0	0	0	0	0	0	0	0	0	0	0	0	0	0	0	0	0	0	0	0	0	0	0	0	0	0	0	0	0	0	0	0	0	0	0	0
Bacteria;Bacteroidetes;Sphingobacteria;Sphingobacteriales;Chitinophagaceae;Filimonas	0	0.00927931	0	0	0	0	0	0	0	0	1.20811e-05	0	0	0	0	0	0	0	0	0	0	0	0	0	3.18319e-05	0	0	0	0	0	0	0	0	0	0	0	0	0	0	0	0	0	0	0	0	0	0	0	0
Bacteria;Bacteroidetes;Sphingobacteria;Sphingobacteriales;Chitinophagaceae;Flavisolibacter	0	0.00030931	0	0	0	0	0	0	0	0	0	0	0	0	0	0	0	0	0	0	0	0	0	0	0	0	0	0	0	0	0	0	0	0	0	0	0	0	0	0	0	0	0	0	0	0	0	0	0
Bacteria;Bacteroidetes;Sphingobacteria;Sphingobacteriales;Chitinophagaceae;Lacibacter	0	0	0	0	0	0	0	0	0	0	9.66487e-05	0.000234467	0	0	0	0	0	0	0	0	0	0	0	0	0	0	0	0	0	0	0	0	0	0	0	0	0	0	0	0	0	0	0	0	0	0	0	0	0
Bacteria;Bacteroidetes;Sphingobacteria;Sphingobacteriales;Chitinophagaceae;Other	0	0.00030931	0	0.000201735	0	0	0	0	0	0	0	0	0	0	0	0	0	0	0	0	0	0	0	0	0	0	0	0	0	0	0	0	0	0	0	0	0	0	0	0	0	0	0	0	0	0	0	0	0
Bacteria;Bacteroidetes;Sphingobacteria;Sphingobacteriales;Chitinophagaceae;Segetibacter	0	0.00061862	0	0.000201735	0	0	0	0	0	0	0	0	0	0	0	0	0	0	0	0	0	0	0	0	0	0	0	0	0	0	0	0	0	0	0	0	0	0	0	0	0	0	0	0	0	0	0	0	0
Bacteria;Bacteroidetes;Sphingobacteria;Sphingobacteriales;Chitinophagaceae;uncultured	0	0	0	0.00040347	0	0	0	0	0	0	3.62433e-05	0	0	0	0	0	0	0	0	0	3.91757e-05	5.194e-05	0	0	0	0	0	0	0	0	0	0	0	0	0	0	0	2.71658e-05	0	0	0	1.97722e-05	0	0	0	0	0	0	0
Bacteria;Bacteroidetes;Sphingobacteria;Sphingobacteriales;E6aC02;uncultured organism	0	0	0	0	0	0	0	0	0	1.95278e-05	0	0	0	0	0	0	0	0	0	0	0	0	0	0	0	0	0	0	0	0	0	0	0	0	0	0	0	0	0	0	0	0	0	0	0	2.0859e-05	0	0	0
Bacteria;Bacteroidetes;Sphingobacteria;Sphingobacteriales;NS11-12 marine group;uncultured bacterium	0	0	0	0	0	0	0	0	0	0	0	0	0	0	0	0	0	0	0	0	0	0	0	0	0	0	0	0	0	0	0	0	0	0	0	0	0	0	0	0	0	0	0	0	0	0	0	0	0
Bacteria;Bacteroidetes;Sphingobacteria;Sphingobacteriales;Saprospiraceae;uncultured	0	0	0	0	0	0	0	0	0	0	6.04054e-05	4.68933e-05	3.14574e-05	0	0	0	0	0	0	0	1.95879e-05	0	0	0	0	0	0	0	0	0	0	0	0	0	0	0	2.70585e-05	0	0	0	0	0	1.55029e-05	0	0	2.0859e-05	0	0	0
Bacteria;Bacteroidetes;Sphingobacteria;Sphingobacteriales;Sphingobacteriaceae;Mucilaginibacter	0	0	4.34594e-05	0	0	0	0	0	0	0	0	0	0	0	0	0	0	0	0	0	0	0	0	0	0	0	0	0	0	0	0	0	0	0	0	0	5.41169e-05	0	0	0	0	0	0	0	0	0	0	0	0
Bacteria;Bacteroidetes;Sphingobacteria;Sphingobacteriales;Sphingobacteriaceae;Olivibacter	0	0.000927931	0	0.000201735	0	0	0	0	0	0	0	0	0	0	0	0	0	0	0	2.33079e-05	9.79394e-05	0.00033761	0	0	0	0	0	0	0	0	0	0	1.79762e-05	2.05465e-05	0	0	0	0	0	0	0	0	0	0	0	2.0859e-05	0	0	0
Bacteria;Bacteroidetes;Sphingobacteria;Sphingobacteriales;Sphingobacteriaceae;Other	0	0.00154655	8.69187e-05	0	0	0	0	0	0	0	0	0	0	0	0	0	0	0	0	0	0	0	0	0	0	0	0	0	0	0	0	0	0	0	0	0.000135361	0	0	0	0	0	0	1.55029e-05	2.51244e-05	0	0	0	0	0
Bacteria;Bacteroidetes;Sphingobacteria;Sphingobacteriales;Sphingobacteriaceae;Parapedobacter	0	0.000927931	0	0	0	0	0	0	0	0	0	0	0	0	0	0	0	0	0	0	0	0	0	0	0	0	0	0	0	0	0	0	0	0	0	0	0	0	0	0	0	0	0	0	0	0	0	0	0
Bacteria;Bacteroidetes;Sphingobacteria;Sphingobacteriales;Sphingobacteriaceae;Pedobacter	0.00152497	0.00123724	0	0.00040347	0	0	0	0	0	0	0	0	0	0	0	0	0	0	0	2.33079e-05	0.000176291	0.00033761	0	0	0	0	0	0	0	0	0	0	0	2.05465e-05	0	0	2.70585e-05	0	2.00028e-05	0	0	0	0	0	0	0	1.70192e-05	0	0
Bacteria;Bacteroidetes;Sphingobacteria;Sphingobacteriales;Sphingobacteriaceae;Sphingobacterium	0	0.00030931	0	0	0	6.37227e-05	0	0	1.78129e-05	0	0	4.68933e-05	0	0	0	0	0	0	0	2.33079e-05	0.000470109	0.00124656	0	0	0	0	0	0	0	2.73901e-05	1.84737e-05	0	5.39287e-05	4.10931e-05	0	0	5.41169e-05	0	0.000160022	0.000245526	7.87195e-05	1.97722e-05	1.55029e-05	0	1.79969e-05	2.0859e-05	0	1.99414e-05	0
Bacteria;Bacteroidetes;vadinHA17;uncultured bacterium;Other;Other	0	0	0	0	0	0	0	0	0	0	0	0	0	0	0	0	0	0	0	0	0	0	0	0	0	0	0	0	0	0	0	0	0	0	0	0	0	0	0	0	0	0	0	0	0	0	0	0	0
Bacteria;Candidate division BRC1;uncultured bacterium;Other;Other;Other	0	0	0	0	0	0	0	0	0	0	0	0	0	0	0	0	0	0	0	0	0	0	0	0	0	0	0	0	0	0	0	0	0	0	0	0	0	0	0	2.72807e-05	0	0	0	0	0	0	0	0	0
Bacteria;Candidate division BRC1;uncultured gamma proteobacterium;Other;Other;Other	0	0	0	0	0	0	0	0	0	0	0	0	0	2.29626e-05	0	0	0	0	0	0	0	0	0	0	0	0	0	0	0	0	0	0	0	0	0	0	0	0	0	0	0	0	0	0	0	0	0	0	0
Bacteria;Candidate division OD1;uncultured bacterium;Other;Other;Other	0	0	0	0	0	0	0	0	0	1.95278e-05	3.62433e-05	4.68933e-05	3.14574e-05	0	0	0	0	1.30142e-05	0	0	0	2.597e-05	0	0	0	0	0	0	0	0	0	0	0	0	0	0	0	0	0	0	0	0	1.55029e-05	0	1.79969e-05	0	0	0	0
Bacteria;Candidate division OD1;uncultured candidate division OP11 bacterium;Other;Other;Other	0	0	0	0	0	0	0	0	0	0	2.41622e-05	0	0	0	0	0	0	0	0	0	0	0	0	0	0	0	0	0	0	0	0	0	0	0	0	0	0	0	0	0	0	0	0	0	0	0	0	0	0
Bacteria;Candidate division TM7;Other;Other;Other;Other	0	0	0	0	0	0	0	0	0	0	1.20811e-05	0	0	0	0	0	0	0	0	0	0	0.00015582	0	0	0	0	0	0	0	0	0	0	0	0	3.74869e-05	9.02405e-05	0	0	0	0	0	0	0	0	0	0	0	0	0
Bacteria;Candidate division TM7;uncultured bacterium;Other;Other;Other	0.000762486	0	4.34594e-05	0	0	0	0	0	0	0	0.000120811	0	0	0	0	0	0	0	0	0	3.91757e-05	7.79099e-05	0	0	0	0	0	0	0	0	0	0	1.79762e-05	0	3.74869e-05	0	0	0	0	2.72807e-05	0	0	0	0	0	0	1.70192e-05	0	0
Bacteria;Candidate division TM7;uncultured candidate division TM7 bacterium;Other;Other;Other	0	0.000927931	0	0	0	0	0	0	0	0	0	0	0	0	0	0	0	0	0	0	0	0	0	0	0	0	0	0	0	0	0	0	0	0	0	4.51202e-05	0	0	0	0	0	0	0	0	0	0	0	0	0
Bacteria;Chlorobi;Chlorobia;Chlorobiales;OPB56;uncultured bacterium	0	0	0	0	0	0	0	0	0	0	1.20811e-05	0	0	0	0	0	0	0	0	0	3.91757e-05	0	0	0	0	0	0	0	0	0	0	0	0	0	0	0	0	0	0	0	0	0	0	0	0	0	0	0	0
Bacteria;Chloroflexi;Caldilineae;Caldilineales;Caldilineaceae;uncultured	0	0	0	0	0	0	0	0	0	0	2.41622e-05	0	0	0	0	0	0	0	0	0	0	0	0	0	0	0	0	0	0	0	0	0	0	0	0	0	0	0	0	0	0	0	0	0	0	0	0	0	0
Bacteria;Chloroflexi;Thermomicrobia;JG30-KF-CM45;uncultured bacterium;Other	0.000381243	0	0	0.000201735	0	0	0	0	0	0	0	0	0	0	0	0	0	0	0	0	1.95879e-05	2.597e-05	0	0	0	0	0	0	0	0	0	0	0	0	0	0	0	0	0	0	5.24797e-05	0	0	0	0	0	0	0	0
Bacteria;Deinococcus-Thermus;Deinococci;Thermales;Thermaceae;Thermus	0	0.00030931	0	0	0	0	0	0	0	0	0	0	0	0	0	0	0	0	0	0	0	0	0	0	0	0	0	0	0	0	0	0	0	0	0	0	0	0	0	0	0	0	0	0	0	0	0	0	0
Bacteria;EM19;uncultured bacterium;Other;Other;Other	0	0	0	0	0	0	0	0	0	0	0	0	0	0	0	0	0	0	0	0	0	2.597e-05	0	0	0	0	0	0	0	0	0	0	0	0	0	0	0	0	0	0	0	0	0	0	0	0	0	0	0
Bacteria;Fibrobacteres;Fibrobacteria;Fibrobacterales;Fibrobacteraceae;Fibrobacter	0.000381243	0	0	0	0	0	0	0	0	0	0	0	0	0	0	0	0	0	0	0	0	0	0	0	0	0	0	0	0	0	0	0	0	0	0	0	0	0	0	0	0	0	0	0	0	0	0	0	0
Bacteria;Firmicutes;Bacilli;Bacillales;Alicyclobacillaceae;Tumebacillus	0	0	0	0	0	0	0	0	0	0	0	0	0	0	0	0	0	0	0	0	0	0	0	0	0	0	0	0	0	0	0	0	0	0	0	0	0	0	0	0	0	0	0	0	0	0	0	0	0
Bacteria;Firmicutes;Bacilli;Bacillales;Bacillaceae;Anaerobacillus	0	0	0	0	0	0	0	0	0	0	0	0	0	0	0	0	0	0	0	0	0	0	0	0	0	3.29218e-05	0	0	0	0	0	0	0	0	0	0	0	0	0	0	0	0	0	0	0	2.0859e-05	0	0	0
Bacteria;Firmicutes;Bacilli;Bacillales;Bacillaceae;Anoxybacillus	0	0	0	0	0	0	0	0	0	0	0	0	0	0	0	0	0	0	0	0	0	2.597e-05	0	0	0	0	0	0	0	0	0	0	0	0	0	0	0	0	0	0	0	0	0	0	0	0	0	0	0
Bacteria;Firmicutes;Bacilli;Bacillales;Bacillaceae;Bacillus	0.000762486	0.00185586	0.000217297	0.00302602	0	0	0	0	0	0	1.20811e-05	0	0	0	0	0	0.000840101	1.30142e-05	0	6.99236e-05	0.00105775	0.0015582	0	0	9.54958e-05	3.29218e-05	9.74184e-05	4.35085e-05	0	2.73901e-05	0	0	7.19049e-05	0.000102733	0	0	0	0.000108663	0	2.72807e-05	0	0	0	0	3.59939e-05	8.34359e-05	3.40385e-05	0	1.93817e-05
Bacteria;Firmicutes;Bacilli;Bacillales;Bacillaceae;Geobacillus	0	0	0	0	0.000129594	0	0	4.72664e-05	0	0	0	0	0	0	0	0	0	0	0	0	0	0	0	0	0	0	0	4.35085e-05	0	0	0	0	0	0	0	0	0	0	0	0	0	0	1.55029e-05	0	0	0	0	0	0
Bacteria;Firmicutes;Bacilli;Bacillales;Bacillaceae;Halobacillus	0	0	0	0	0	0	0	0	0	0	0	0	0	0	0	0	0	0	0	0	3.91757e-05	0	0	0	0	0	0	0	0	0	0	0	0	0	0	0	0	0	0	0	0	0	0	0	0	0	0	0	0
Bacteria;Firmicutes;Bacilli;Bacillales;Bacillaceae;Natronobacillus	0	0	0	0	0	0	0	0	0	0	0	0	0	0	0	0	0	0	0	0	0	0	0	0	0	0	0	0	0	0	0	0	0	0	0	0	0	0	0	0	0	0	0	0	0	2.0859e-05	0	0	0
Bacteria;Firmicutes;Bacilli;Bacillales;Bacillaceae;Oceanobacillus	0	0	0	0	0	0	0	0	0	1.95278e-05	0	9.37866e-05	0	0	0	0.000335121	0	1.30142e-05	0	0	0.000176291	0.00031164	0	0	0	0	9.74184e-05	0	0	0	1.84737e-05	0	7.19049e-05	0	0	0	2.70585e-05	0.000162995	0.000120017	8.1842e-05	0	3.95444e-05	0	2.51244e-05	3.59939e-05	0	1.70192e-05	0	1.93817e-05
Bacteria;Firmicutes;Bacilli;Bacillales;Bacillaceae;Paraliobacillus	0	0	0	0	0	0	0	0	0	0	0	0	0	0	0	0.000335121	0	0	0	0	0	0	0	0	0	0	0.000243546	4.35085e-05	0	0	0	0	0	0	0	0	2.70585e-05	0	0	0	0	0	0	0	0	0	0	0	0
Bacteria;Firmicutes;Bacilli;Bacillales;Bacillaceae;Salimicrobium	0	0	0	0	0	0	0	0	0	0	0	0	0	0	0	0	0	0	0	0	0	2.597e-05	0	0	0	0	0	0	0	0	0	0	0	0	0	0	0	0	0	0	0	0	0	0	0	0	0	0	0
Bacteria;Firmicutes;Bacilli;Bacillales;Bacillaceae;Virgibacillus	0	0	0	0	0	0	0	0	0	0	0	0	0	0	0	0	0	0	0	0	0	0	0	0	0	0	0	0	0	0	0	0	0	0	0	0	0	0	0	0	0	0	0	0	0	0	0	0	0
Bacteria;Firmicutes;Bacilli;Bacillales;Bacillaceae;uncultured	0	0	0	0	0	0	0	0	0	0	0	0	0	0	0	0	0	0	0	0	0	2.597e-05	0	0	0	0	0	0	0	0	0	0	0	0	0	0	0	0	0	0	0	0	0	0	0	0	0	0	0
Bacteria;Firmicutes;Bacilli;Bacillales;Family XI Incertae Sedis;Gemella	0	0	0	0	0	0	0	0	0	1.95278e-05	0	0	0	0	0	0	0	0	0	0	0	0	0	0	0	0	0	0	0	0	3.69474e-05	0	0	2.05465e-05	0	0.00103777	0	0	0	0	0	0	0	0	0	0	0	0	0
Bacteria;Firmicutes;Bacilli;Bacillales;Family XII Incertae Sedis;Exiguobacterium	0	0	0	0	0	0	0	0	0	0	0	0	0	0	0	0	0	0	0	0	0	7.79099e-05	0	0	0	0	0.000194837	0	0	0	0	0	0	0	0	0	0	0	0	0	0	0	0	0	0	0	0	0	0
Bacteria;Firmicutes;Bacilli;Bacillales;Family XII Incertae Sedis;Incertae Sedis	0	0	0	0	0	0	0	0	0	0	0	0	0	0	0	0	0	0	0	0	0	0	0	0	0	0	0	0	0	0	0	0	0	0	0	0	0	0	0	0	0	0	0	0	0	0	0	0	0
Bacteria;Firmicutes;Bacilli;Bacillales;Listeriaceae;Brochothrix	0	0	0	0	0	0	0	0	0	0	0	0	0	0	0	0	0	0	0	0	0	2.597e-05	0	0	0	0	0	0	0	0	0	0	0	0	0.00674764	0	0	0	0	0	0	0	0	0	0	0	0	0	0
Bacteria;Firmicutes;Bacilli;Bacillales;Listeriaceae;Listeria	0	0	0	0	0	0	0	0	1.78129e-05	0	1.20811e-05	0	0	0	0	0	0	0.0054009	1.67135e-05	0	1.95879e-05	0	0	0	0.000318319	9.87654e-05	4.87092e-05	0	0	0	0	0	5.39287e-05	0	0	0.000225601	0	0	0	2.72807e-05	0	0	0	0	0	0	1.70192e-05	0	0
Bacteria;Firmicutes;Bacilli;Bacillales;Other;Other	0	0	0	0	0	0	0	0	0	0	0	9.37866e-05	0	0	0	0	0	0	3.34269e-05	0	0	7.79099e-05	0	8.34934e-05	9.54958e-05	0.000131687	0	8.70171e-05	0	0	0	0	0	4.10931e-05	0	0	0	8.14974e-05	4.00056e-05	0	0	0	1.55029e-05	7.53731e-05	7.19878e-05	8.34359e-05	1.70192e-05	0	0
Bacteria;Firmicutes;Bacilli;Bacillales;Paenibacillaceae;Paenibacillus	0	0.0102072	4.34594e-05	0.00161388	2.59188e-05	2.12409e-05	0	0	0	1.95278e-05	0	0	0	0	0	0	0	0	0	0	5.87636e-05	0.00018179	0	0	0	0	0	4.35085e-05	0	0	0	0	0	2.05465e-05	0	0	2.70585e-05	0	0	0	5.24797e-05	0	0	0	0	0	0	0	0
Bacteria;Firmicutes;Bacilli;Bacillales;Planococcaceae;Caryophanon	0	0	0	0	0	0	0	0	0	0	0	0	0	0	0	0	0	0	0	0	0	0	0	0	0	0	0	0	0	0	0	0	0	0	0	0	0	0	0	0	0	0	0	0	0	0	0	0	0
Bacteria;Firmicutes;Bacilli;Bacillales;Planococcaceae;Incertae Sedis	0	0.00340241	0	0.00121041	0	0	0	0	0	0	0	0	0	0	0	0.000670241	0	0	0	0	0	2.597e-05	0	0	0	0	4.87092e-05	0	0	0	0	0	0	0	0	0	0	0	0	0	0	0	0	0	0	0	0	0	0
Bacteria;Firmicutes;Bacilli;Bacillales;Planococcaceae;Kurthia	0	0	0	0	0	0	0	0	0	0	0	4.68933e-05	0	0	0	0	0	0	0	0	3.91757e-05	2.597e-05	0	0	0	0	0	0	0	0	0	0	0	0	0	0	0	0	0	0	0	0	0	0	0	0	0	0	0
Bacteria;Firmicutes;Bacilli;Bacillales;Planococcaceae;Lysinibacillus	0	0.00494896	0	0	0	0	0	0	0	0	0	0	0	0	0	0	0	0	0	0	3.91757e-05	5.194e-05	0	0	0	0	0	0	0	0	0	0	0	0	0	0	0	0	0	0	0	0	0	0	0	0	0	0	0
Bacteria;Firmicutes;Bacilli;Bacillales;Planococcaceae;Other	0	0.00278379	0	0	0	0	0	0	0	0	0	0	0	0	0	0	0	0	1.67135e-05	0	9.79394e-05	5.194e-05	0	0	0	0	0	0	0	1.36951e-05	0	0	0	0	0	0	0	0	4.00056e-05	0	0	0	0	0	0	0	0	0	0
Bacteria;Firmicutes;Bacilli;Bacillales;Planococcaceae;Planomicrobium	0	0	4.34594e-05	0	0	0	0	9.45329e-05	0.000195942	0.000117167	0	4.68933e-05	0	0	0	0	0	2.60284e-05	0.000200562	0.000116539	0.000430933	0.00049343	0	2.78311e-05	0.000190992	0.00072428	0.000243546	0.000217543	0	2.73901e-05	0.000387948	2.27972e-05	5.39287e-05	8.21862e-05	0	0	2.70585e-05	0.000108663	6.00084e-05	5.45613e-05	0	0.000415217	0.000310058	0.000351741	5.39908e-05	0.000146013	8.50962e-05	0.000159531	0.000271344
Bacteria;Firmicutes;Bacilli;Bacillales;Planococcaceae;Solibacillus	0	0	0	0	0	0	0	0	0	0	0	0	0	0	0	0	0	0	0	0	0	2.597e-05	0	0	0	0	0	0	0	0	0	0	3.59525e-05	0	0	0	0	0	0	0	0	0	0	0	0	0	0	0	0
Bacteria;Firmicutes;Bacilli;Bacillales;Planococcaceae;Sporosarcina	0	0	0	0	0	0	0	0	0	0	0	0	0	0	0	0	0	0	0	0	0	0	0	0	0	0	0	0	0	0	0	0	0	0	0	0	0	0	0	0	0	0	0	0	0	0	0	0	0
Bacteria;Firmicutes;Bacilli;Bacillales;Planococcaceae;uncultured	0	0	0	0	0	0	0	0	0	0	0	0	0	0	0	0	0	0	0	0	0	2.597e-05	0	0	0	0	0	0	0	0	0	0	0	0	0	0	0	0	0	0	0	0	0	0	0	0	0	0	0
Bacteria;Firmicutes;Bacilli;Bacillales;Sporolactobacillaceae;Sporolactobacillus	0	0	0	0	0	0	0	3.1511e-05	0	0	0	0	0	0	0	0.00134048	0	9.10996e-05	1.67135e-05	0	0	2.597e-05	0.000135163	0.000111324	3.18319e-05	9.87654e-05	0.000974184	0.000174034	0	1.36951e-05	9.23685e-05	0	0	2.05465e-05	3.74869e-05	0.000360962	2.70585e-05	0	0	2.72807e-05	2.62398e-05	7.90889e-05	7.75146e-05	5.02487e-05	0.00187168	0.00204418	3.40385e-05	5.98241e-05	9.69086e-05
Bacteria;Firmicutes;Bacilli;Bacillales;Staphylococcaceae;Jeotgalicoccus	0	0	0	0	0	0	0	0	0	0	0	4.68933e-05	0	0	0	0	0	0	0	0	0.000254642	0.00041552	0	0	0	0	0	0	0	0	0	0	1.79762e-05	6.16396e-05	0	0	0	0	0	0	0	0	0	0	0	0	0	0	0
Bacteria;Firmicutes;Bacilli;Bacillales;Staphylococcaceae;Salinicoccus	0	0	0	0	0	0	0	0	0	0	0.00021746	0.000375147	0	0	0	0	0	0	0	2.33079e-05	3.91757e-05	2.597e-05	0	0	0	0	0	0	0	0	0	0	0	2.05465e-05	0	0	0	0	0	0	0	0	0	0	0	0	0	0	0
Bacteria;Firmicutes;Bacilli;Lactobacillales;Aerococcaceae;Abiotrophia	0	0	0	0	0	0	0	0	0	0	0	0	0	0	0	0	0	0	0	0	0	0	0	0	0	0	4.87092e-05	0	0	0	0	0	0	0	0	0	0	0	0	0	0	0	0	0	0	0	0	0	0
Bacteria;Firmicutes;Bacilli;Lactobacillales;Aerococcaceae;Aerococcus	0	0	0	0	0	0	0	4.72664e-05	3.56259e-05	5.85835e-05	0	0	0	0	0	0.000670241	0.000886773	5.20569e-05	6.68539e-05	0.000279694	0.00325159	0.00480445	3.37906e-05	5.56622e-05	0	0.00246914	0.000292255	0.000174034	3.09905e-05	2.73901e-05	7.38948e-05	0	0.00028762	0.000431477	0.000149948	0	0.000216468	0.000407487	0.000100014	2.72807e-05	7.87195e-05	0.000118633	0.000139526	0.000251244	0.00466121	0.00727978	0.000153173	0.000199414	0.000135672
Bacteria;Firmicutes;Bacilli;Lactobacillales;Aerococcaceae;Facklamia	0	0	0	0	0	0	0	0	0	0	0	0	0	0	0	0	0	0	0	0	0	2.597e-05	0	0	0	0	0	0	0	0	0	0	0	0	0	0	0	0	0	0	0	0	0	0	0	0	0	0	0
Bacteria;Firmicutes;Bacilli;Lactobacillales;Aerococcaceae;Ignavigranum	0	0	0	0	0	0	0	0	0	0	0	0	0	0	0	0	0	0	0	0	0	0	3.37906e-05	0	0	0	0	0	0	0	0	0	0	0	0	0	0	0	0	0	0	0	0	0	0	0	0	0	0
Bacteria;Firmicutes;Bacilli;Lactobacillales;Aerococcaceae;Other	0	0	0	0	0	0	0	0	0	0	0	0	0	0	0	0	0	0	0	2.33079e-05	0.000117527	0.00010388	0	0	0	0	0	0	0	0	0	0	0	4.10931e-05	0	0	0	0	0	0	0	0	0	0	0	0	0	0	0
Bacteria;Firmicutes;Bacilli;Lactobacillales;Carnobacteriaceae;Alloiococcus	0	0	0	0	0	0	0	0	0	0	0	0	0	0	0	0	0	0	0	0	0	0	0	0	0	0	0	0	0	0	0	0	0	0	0	0	0	0	0	0	0	0	0	0	0	2.0859e-05	0	0	0
Bacteria;Firmicutes;Bacilli;Lactobacillales;Carnobacteriaceae;Carnobacterium	0	0	0	0	0	0	0	3.1511e-05	1.78129e-05	3.90556e-05	0	0	0	0	0	0.000335121	0	0	3.34269e-05	0	3.91757e-05	0.00023373	0	0.00025048	6.36639e-05	9.87654e-05	9.74184e-05	0.000217543	0	0	5.54211e-05	0	0	0	0	0	8.11754e-05	2.71658e-05	0.000180025	0.000218245	0	3.95444e-05	3.10058e-05	0.000150746	0.000539908	0.000667487	1.70192e-05	0	3.87634e-05
Bacteria;Firmicutes;Bacilli;Lactobacillales;Carnobacteriaceae;Granulicatella	0	0	0	0	0	0	0	0	0	0	3.62433e-05	0	0	0	0	0	0	0	0	0	0	0	0	0	0	0	0	0	0	0	0	0	0	0	0	4.51202e-05	0	0	0	2.72807e-05	0	0	0	0	0	0	0	0	1.93817e-05
Bacteria;Firmicutes;Bacilli;Lactobacillales;Carnobacteriaceae;Trichococcus	0	0	0	0	0	0	0	0	0	0	0	0	0	0	0	0	0	0	0	0	0	0	0	5.56622e-05	0.000254655	9.87654e-05	4.87092e-05	0	0	0	1.84737e-05	0	0	0	0	0	0	2.71658e-05	0	0	0	0	0	0	5.39908e-05	0.000166872	0	0	0
Bacteria;Firmicutes;Bacilli;Lactobacillales;Carnobacteriaceae;uncultured	0	0	0	0	0	0	0	0	0	0	0	0	0	0	0	0	0	0	0	0	0	0	0	0	0	0	0	0	0	0	0	0	0	0	0	0	0	0	0	0	0	0	0	0	1.79969e-05	0	0	0	0
Bacteria;Firmicutes;Bacilli;Lactobacillales;Enterococcaceae;Other	0	0	0	0	0	0	0	0	0	0	0	0	0	0	0	0	0	0	0	0	1.95879e-05	0	0	2.78311e-05	0	0	0	0	0	0	3.69474e-05	0	0	0	7.49738e-05	0	0	0	0	0	0	0	1.55029e-05	0	0.000125979	0.000125154	0	0	0
Bacteria;Firmicutes;Bacilli;Lactobacillales;Enterococcaceae;Vagococcus	0	0	0	0	0	0	0	0	0	0	4.83244e-05	0	0	0	0	0	0	0	1.67135e-05	0.000139847	0.00812897	0.016465	0	0	0	3.29218e-05	0	0	0	1.36951e-05	3.69474e-05	0	0.000467382	0.00117115	0.000449843	0	0	0	0	2.72807e-05	0	0	0	0	0	0	0	1.99414e-05	5.81452e-05
Bacteria;Firmicutes;Bacilli;Lactobacillales;Lactobacillaceae;Other	0	0	0	0	0	0	4.302e-05	4.72664e-05	1.78129e-05	0	2.41622e-05	0	0	0	0	0	0.000140017	0	1.67135e-05	0	3.91757e-05	2.597e-05	0	0	3.18319e-05	0	4.87092e-05	0	0	2.73901e-05	3.69474e-05	4.55944e-05	5.39287e-05	8.21862e-05	0	0	0	0	4.00056e-05	2.72807e-05	2.62398e-05	0	4.65087e-05	2.51244e-05	3.59939e-05	0	1.70192e-05	1.99414e-05	1.93817e-05
Bacteria;Firmicutes;Bacilli;Lactobacillales;Leuconostocaceae;Fructobacillus	0	0	0	0	0	0	0	0	0	0	0	0	0	0	0	0	0	0	1.67135e-05	0	5.87636e-05	5.194e-05	0	0	0	0	0	0	0	0	0	0	1.79762e-05	0	0	0	0	0	0	2.72807e-05	0	0	0	0	0	0	1.70192e-05	0	1.93817e-05
Bacteria;Firmicutes;Bacilli;Lactobacillales;Leuconostocaceae;Oenococcus	0	0	0	0	0	0	0	0	0	0.000136695	2.41622e-05	0	0	0	0	0	0	0	0	0	0	0	0	0	0	0	0	0	0	0	0	0	0	0	0	0	0	0	0	0	0	0	0	0	0	0	0	0	0
Bacteria;Firmicutes;Bacilli;Lactobacillales;Leuconostocaceae;Other	0	0	0	0	0	0	0	0	0	0	0	0	0	0	0	0	0	0	0	0	0	0	0	2.78311e-05	0	0	0	0	0	0	0	0	0	0	0	0	0	0	0	0	0	0	0	0	0	0	0	0	0
Bacteria;Firmicutes;Bacilli;Lactobacillales;MOB164;uncultured Firmicutes bacterium	0	0	0	0	0	0	0	0	0	0	2.41622e-05	4.68933e-05	0	4.59253e-05	0	0	0	0	0	0	1.95879e-05	0	0	0	0	0	0	0	0	0	0	0	0	0	0	0	0	0	0	0	0	0	0	0	0	0	0	0	0
Bacteria;Firmicutes;Bacilli;Lactobacillales;MOB164;uncultured bacterium	0	0	0	0	0	0	0	1.57555e-05	0	0	0	0	0	0	0	0	0	0	0	0	0	0	0	0	0	0	0	0	0	0	0	0	0	0	0	0	0	0	0	2.72807e-05	0	0	0	0	0	0	0	0	0
Bacteria;Firmicutes;Bacilli;Lactobacillales;Streptococcaceae;Lactococcus	0	0.00123724	0	0.00141214	7.77565e-05	0	0	3.1511e-05	0.000819395	9.76391e-05	3.62433e-05	0.00014068	0	0	0	0	0	3.90427e-05	0.000802246	0.000233079	0.00303612	0.00059731	0	0	0	0	0	0	0	2.73901e-05	0.00114537	0	0.000305596	0.000143826	0.00423602	0.000135361	0	0	0	2.72807e-05	5.24797e-05	0.000158178	0.000713134	0.000502487	5.39908e-05	0.000104295	0.000102115	0.000159531	0.000155054
Bacteria;Firmicutes;Bacilli;Lactobacillales;Streptococcaceae;Other	0	0	0	0	0	0	0	0	0	0	0	0	0	0	0	0	0	0	0	0	1.95879e-05	0	0	0	0	0	0	0	0	1.36951e-05	0	0	1.79762e-05	0	0	0	0	0	0	0	0	0	1.55029e-05	0	0	0	0	0	0
Bacteria;Firmicutes;Bacilli;Other;Other;Other	0	0	0	0	0	0	0	3.1511e-05	5.34388e-05	0	1.20811e-05	0	0	0	0	0	0	1.30142e-05	1.67135e-05	2.33079e-05	0	5.194e-05	6.75813e-05	0	9.54958e-05	0.000131687	0	4.35085e-05	0	1.36951e-05	3.69474e-05	0	0	0	0	0	0	0	4.00056e-05	2.72807e-05	0	5.93167e-05	4.65087e-05	0	1.79969e-05	2.0859e-05	6.8077e-05	3.98827e-05	7.75269e-05
Bacteria;Firmicutes;Clostridia;Clostridiales;Clostridiaceae;Alkaliphilus	0	0	0	0	0	0	0	0	0	0	0	0	0	0	0	0	0	0	0	0	1.95879e-05	0	0	0	0	0	0	0	0	0	0	0	0	0	0	0	0	0	0	0	0	0	0	0	0	0	0	0	0
Bacteria;Firmicutes;Clostridia;Clostridiales;Clostridiaceae;Clostridiisalibacter	0	0	0	0	0	0	0	0	0	0	0	0	0	0	0	0	0	0	0	0	0	0	0	0	0	0	0	0	0	0	0	0	0	0	0	0	0	0	0	0	0	0	0	0	0	0	0	0	0
Bacteria;Firmicutes;Clostridia;Clostridiales;Clostridiaceae;Clostridium	0.00304994	0	0	0	0	0	0	0	0	1.95278e-05	0	0	0	0	0	0	0.000840101	0.000169185	0	4.66157e-05	0.000313406	0	0	0	0	0	0	0	0	0	0	0	5.39287e-05	0	0	0.000225601	2.70585e-05	0	0	0	0	0	0	0	0	0	0	0	0
Bacteria;Firmicutes;Clostridia;Clostridiales;Eubacteriaceae;Garciella	0	0	0	0	0	0	0	0	0	0	0	0	0	0	0	0	0	0	0	0	0	0.00010388	0	0	0	0	0	0	0	0	0	0	0	0	0	0	0	0	0	0	0	0	0	0	0	0	0	0	0
Bacteria;Firmicutes;Clostridia;Clostridiales;Family XI Incertae Sedis;Anaerococcus	0	0	0	0	0	0	0	0	0	0	0	0	0	0	0	0	0	0	0	0	0	0	0	0	0	0	0	0	0	0	0	0	0	0	0	0	0	0	0	0	0	0	0	0	0	0	0	0	0
Bacteria;Firmicutes;Clostridia;Clostridiales;Family XI Incertae Sedis;Finegoldia	0	0	0	0	0	0	0	0	0	0	0	0	0	0	0	0	0	0	0	0	0	0	0	0	0	0	0	0	0	0	0	0	0	0	0	0	0	0	0	0	0	0	0	0	0	0	0	0	0
Bacteria;Firmicutes;Clostridia;Clostridiales;Family XI Incertae Sedis;Parvimonas	0	0	0	0	0	0	0	0	0	0	0	0	0	0	0	0	0	0	0	0	0	0	0	0	0	0	0	0	0	0	0	0	0	0	0	9.02405e-05	0	0	0	0	0	0	0	0	0	0	0	0	0
Bacteria;Firmicutes;Clostridia;Clostridiales;Family XI Incertae Sedis;Peptoniphilus	0	0	0	0	0	0	0	0	0	0	0	0	0	0	0	0.000335121	0	0	0	0	0	0	0	0	0	0	0	0	0	0	0	0	0	0	0	0	0	0	0	0	0	0	0	0	0	0	0	0	0
Bacteria;Firmicutes;Clostridia;Clostridiales;Family XI Incertae Sedis;uncultured	0	0	0	0	0	0	0	0	0	0	0	0	0	0	0	0	0	0	0	0	0	2.597e-05	0	0	0	0	0	0	0	0	0	0	0	0	0	0	0	0	0	0	0	0	0	0	0	0	0	0	0
Bacteria;Firmicutes;Clostridia;Clostridiales;Family XII Incertae Sedis;Fusibacter	0	0	0	0	0	0	0	0	0	0	0	0	0	2.29626e-05	0	0	0	0	5.01404e-05	0	0	0	0	0	0	0	0	0	0	0	0	0	0	0	0	0	0	0	0	0	0	3.95444e-05	3.10058e-05	0	0	4.17179e-05	0	3.98827e-05	0
Bacteria;Firmicutes;Clostridia;Clostridiales;Family XIII Incertae Sedis;Incertae Sedis	0.000381243	0	0	0	0	0	0	0	0	0	0	0	0	0	0	0	0	0	0	0	0	0	0	0	0	0	0	0	0	0	0	0	0	0	0	0	0	0	0	0	0	0	0	0	0	0	0	0	0
Bacteria;Firmicutes;Clostridia;Clostridiales;Family XIII Incertae Sedis;uncultured	0	0	0	0	0	0	0	0	0	0	0	0	0	0	0	0	0	0	0	0	0	0	0	0	0	0	0	0	0	0	0	0	0	0	0	0.000270721	0	0	0	0	0	0	0	0	0	0	0	0	0
Bacteria;Firmicutes;Clostridia;Clostridiales;Family XVIII Incertae Sedis;Symbiobacterium	0	0	0	0	0	0	0	0	0	0	0	0	0	0	0	0	0	0	0	0	0	0	0	0	0	0	0	0	0	0	0	0	0	0	0	0	0	0	0	0	0	0	0	0	0	0	0	0	0
Bacteria;Firmicutes;Clostridia;Clostridiales;Lachnospiraceae;Blautia	0	0	0	0	0	0	0	0	0	0	0	0	0	0	0	0	0	0	0	0	0	0	0	0	0	0	0	0	0	0	0	0	0	0	0	0.000767044	0	0	0	0	0	0	1.55029e-05	0	0	0	0	0	0
Bacteria;Firmicutes;Clostridia;Clostridiales;Lachnospiraceae;Butyrivibrio	0	0	0	0	0	0	0	0	0	0	0	0	0	0	0	0	0	0	0	0	0	0	0	0	0	0	0	0	0	0	0	0	0	0	0	9.02405e-05	0	0	0	0	0	0	0	0	0	0	0	0	0
Bacteria;Firmicutes;Clostridia;Clostridiales;Lachnospiraceae;Coprococcus	0	0	0	0	0	0	0	0	0	0	0	0	0	0	0	0	0	0	0	0	0	0	0	0	0	0	0	0	0	0	0	0	0	0	0	0.000315842	0	0	0	0	0	0	0	0	0	0	0	0	0
Bacteria;Firmicutes;Clostridia;Clostridiales;Lachnospiraceae;Dorea	0	0	0	0	0	0	0	0	0	0	0	0	0	0	0	0	0	0	0	0	0	0	0	0	0	0	0	0	0	0	0	0	0	0	0	0	0	0	0	0	0	0	0	0	0	0	0	0	0
Bacteria;Firmicutes;Clostridia;Clostridiales;Lachnospiraceae;Incertae Sedis	0.000762486	0	0	0	0	0	0	0	0	0	0	0	0	0	0	0	0	0	0	0	3.91757e-05	7.79099e-05	0	0	0	0	0	0	0	0	0	0	0	0	0	0.000541443	0	0	0	0	0	0	0	0	0	0	0	0	0
Bacteria;Firmicutes;Clostridia;Clostridiales;Lachnospiraceae;Johnsonella	0	0	0	0	0	0	0	0	0	0	0	0	0	0	0	0	0	0	0	0	0	0	0	0	0	0	0	0	0	0	0	0	0	0	0	0	0	0	0	0	0	0	0	0	0	0	0	0	0
Bacteria;Firmicutes;Clostridia;Clostridiales;Lachnospiraceae;Other	0.000762486	0	0	0	0	0	0	0	0	0	0	0	0	0	0	0	0	0	0	0	0	0	0	0	0	0	0	0	0	0	0	0	0	0	0	0	0	0	0	0	0	0	0	0	0	0	0	0	0
Bacteria;Firmicutes;Clostridia;Clostridiales;Lachnospiraceae;Pseudobutyrivibrio	0	0	0	0	0	0	0	0	0	0	0	0	0	0	0	0	0	0	0	0	0	2.597e-05	0	0	0	0	0	0	0	0	0	0	3.59525e-05	0	0	0.000180481	0	0	0	0	0	0	0	0	0	0	0	0	0
Bacteria;Firmicutes;Clostridia;Clostridiales;Lachnospiraceae;Roseburia	0	0	0	0	0	0	0	0	0	0	0	0	3.14574e-05	0	0	0	0	0	0	0	1.95879e-05	0	0	0	0	0	0	0	0	0	0	0	0	0	0	4.51202e-05	0	0	0	0	0	0	0	0	0	0	0	0	0
Bacteria;Firmicutes;Clostridia;Clostridiales;Lachnospiraceae;uncultured	0.00114373	0	0	0	0	0	0	0	0	0	0	0	0	2.29626e-05	0	0	0	0	0	0	0.000881454	0.00033761	0	0	0	0	0	0	0	0	0	0	0.00014381	0	0	0.00266209	5.41169e-05	0	2.00028e-05	0	0	0	0	0	0	0	0	0	0
Bacteria;Firmicutes;Clostridia;Clostridiales;Other;Other	0.000381243	0	0	0	0	0	0	0	0	0	0	0	0	0	0	0	0	0	0	0	0	0	0	0	0	0	0	0	0	0	0	0	0	0	0	0	0	0	0	0	0	0	0	0	0	0	0	0	0
Bacteria;Firmicutes;Clostridia;Clostridiales;Peptococcaceae;Desulfitobacterium	0	0	0	0	0	0	0	0	0	0	0	0	0	0	0	0	0	0	0	0	0	0	0	0	0	0	0	0	0	0	0	0	0	0	0	0	0	0	0	0	0	0	0	0	0	0	0	0	0
Bacteria;Firmicutes;Clostridia;Clostridiales;Peptococcaceae;Desulfotomaculum	0	0	0	0	0	0	0	0	0	0	0	0	0	0	0	0	0	0	0	0	0	0	0	0	0	0	0	0	0	0	0	0	0	0	0	0	0	0	0	0	0	0	1.55029e-05	0	0	2.0859e-05	0	0	0
Bacteria;Firmicutes;Clostridia;Clostridiales;Peptostreptococcaceae;Incertae Sedis	0	0	0	0	0	0	0	0	0	0	0	0	0	0	0	0	0	0	0	0	0	0	0	0	0	0	0	0	0	0	0	0	0	0	0	0	0	0	0	0	0	0	0	0	0	0	0	0	0
Bacteria;Firmicutes;Clostridia;Clostridiales;Peptostreptococcaceae;Peptostreptococcus	0	0	0	0	0	0	0	0	0	0	0	0	0	0	0	0.000335121	0	0	0	0	0	0	0	0	0	0	0	0	0	0	0	0	0	0	0	0	0	0	0	0	0	0	0	0	0	0	0	0	0
Bacteria;Firmicutes;Clostridia;Clostridiales;Ruminococcaceae;Faecalibacterium	0	0	0	0	0	0	0	0	0	0	0	0	0	0	0	0	0	0	0	0	0	0	0	0	0	0	0	0	0	0	0	0	0	0	0	0.000676804	0	0	0	0	0	0	0	0	0	0	0	0	0
Bacteria;Firmicutes;Clostridia;Clostridiales;Ruminococcaceae;Incertae Sedis	0	0.00061862	0	0	0	0	0	0	0	0	0	0	0	0	0	0	0	0	0	0	3.91757e-05	0	0	0	0	0	0	0	0	0	0	0	0	0	0	0.000721924	0	0	0	0	0	0	0	0	0	0	0	0	0
Bacteria;Firmicutes;Clostridia;Clostridiales;Ruminococcaceae;Oscillibacter	0	0	0	0	0	0	0	0	0	0	0	0	0	0	0	0	0	0	0	0	0	0	0	0	0	0	0	0	0	0	0	0	0	0	0	4.51202e-05	0	0	0	0	0	0	0	0	0	0	0	0	0
Bacteria;Firmicutes;Clostridia;Clostridiales;Ruminococcaceae;Other	0	0	0	0	0	0	0	0	0	0	0	0	0	0	0	0	0	1.30142e-05	0	0	0	0	0	0	0	0	0	0	0	0	0	0	0	0	0	0	0	0	0	0	0	0	0	0	0	0	0	0	0
Bacteria;Firmicutes;Clostridia;Clostridiales;Ruminococcaceae;Ruminococcus	0.000381243	0	0	0	0	0	0	0	0	0	0	0	0	0	0	0	0	3.90427e-05	0	0	0	0	0	0	0	0	0	0	0	0	0	0	0	0	0	0.00184993	0	0	0	0	0	0	0	0	0	0	0	0	1.93817e-05
Bacteria;Firmicutes;Clostridia;Clostridiales;Ruminococcaceae;uncultured	0.00190621	0	0	0	0	0	0	0	0	0	0	0	0	0	0	0	0	0	0	0	0	7.79099e-05	0	0	0	0	0	0	0	0	0	0	0	0	0	0.00284258	0	0	0	0	0	0	0	0	0	0	0	0	0
Bacteria;Firmicutes;Clostridia;Clostridiales;Veillonellaceae;Acidaminococcus	0.00152497	0	0	0	0	0	0	0	0	0	0	0	0	0	0	0	0	0	0	0	0	0	0	0	0	0	0	0	0	0	0	0	0	0	0	0	0	0	2.00028e-05	0	0	0	0	0	0	0	0	0	0
Bacteria;Firmicutes;Clostridia;Clostridiales;Veillonellaceae;Pectinatus	0	0.00123724	0	0.000201735	0	0	0	0	0	0	0	0	0	0	0	0	0	0	0	0	3.91757e-05	0	0	0	0	0	0	0	0	0	0	0	0	0	0	0	0	0	0	0	0	0	0	0	0	0	0	0	0
Bacteria;Firmicutes;Clostridia;Clostridiales;Veillonellaceae;Phascolarctobacterium	0.000381243	0	0	0	0	0	0	0	0	0	0	0	0	0	0	0	0	0	0	0	0	0	0	0	0	0	0	0	0	0	0	0	0	0	0	0	0	0	0	0	0	0	0	0	0	0	0	0	0
Bacteria;Firmicutes;Clostridia;Clostridiales;Veillonellaceae;Selenomonas	0	0	0	0	0	0	0	0	0	0	0	0	0	0	0	0	0	0	0	0	0	0	0	0	0	0	0	0	0	0	0	0	0	0	0	0	0	0	0	0	0	0	0	0	0	0	0	0	0
Bacteria;Firmicutes;Clostridia;Clostridiales;Veillonellaceae;Sporotalea	0	0	0	0	0	0	0	0	0	0	0	0	0	0	0	0	0	0	0	0	0	2.597e-05	0	0	0	0	0	0	0	0	0	0	0	0	0	0	0	0	0	0	0	0	0	0	0	0	0	0	0
Bacteria;Firmicutes;Clostridia;Clostridiales;Veillonellaceae;Succiniclasticum	0	0	0	0	0	0	0	0	0	0	0	0	0	4.59253e-05	0	0	0	0	0	0	0	0	0	0	0	0	0	0	0	0	0	0	0	0	0	0	0	0	0	0	0	0	0	0	0	0	0	0	0
Bacteria;Firmicutes;Clostridia;Clostridiales;Veillonellaceae;Veillonella	0	0	0	0	0	0	0	0	0	0	0	0	0	0	0	0.000335121	0	0	0	0	0	2.597e-05	0	0	0	0	0	0	3.09905e-05	0	0	0	3.59525e-05	0	0	0	0	0	0	0	0	0	0	0	0	0	0	0	0
Bacteria;Firmicutes;Clostridia;Clostridiales;Veillonellaceae;uncultured	0	0	8.69187e-05	0	0	0	0	0	0	0	0	0	0	0	0	0	0	0	0	0	0	5.194e-05	0	0	0	0	0	0	0	0	0	0	0	0	0	0	0	0	0	0	0	0	0	0	0	0	0	0	0
Bacteria;Firmicutes;Clostridia;Halanaerobiales;Halanaerobiaceae;Halanaerobium	0	0	0	0	0	0	0	0	0	0	0.00010873	4.68933e-05	0	9.18506e-05	0	0	0	0	1.67135e-05	0	0.000117527	2.597e-05	0	0	0	0	0	0	0	0	0	0	0	0	0	0	0	0	0	0	0	0	0	0	1.79969e-05	0	0	1.99414e-05	3.87634e-05
Bacteria;Firmicutes;Clostridia;Halanaerobiales;Halanaerobiaceae;Halocella	0	0	0	0	0	0	0	0	0	0	0	0	0	0	0	0	0	0	0	0	0	0	0	0	0	0	0	0	0	0	0	0	0	0	0	0	0	0	0	0	0	0	0	0	0	4.17179e-05	0	0	0
Bacteria;Firmicutes;Clostridia;Halanaerobiales;Halobacteroidaceae;Halanaerobacter	0	0	0	0	0	0	0	0	0	0	0.000120811	4.68933e-05	0	0	0	0	0	0	0	0	0	0	0	0	0	0	0	0	0	0	0	0	0	0	0	0	0	0	0	0	0	0	0	0	0	0	0	0	0
Bacteria;Firmicutes;Clostridia;Halanaerobiales;Halobacteroidaceae;Orenia	0	0	0	0	0	0	0	0	0	0	0	0	0	0	0	0	0	0	0	0	1.95879e-05	0	0	0	0	0	0	0	0	0	0	0	0	0	0	0	0	0	0	0	0	0	0	0	0	0	0	0	0
Bacteria;Firmicutes;Clostridia;Thermoanaerobacterales;Family III Incertae Sedis;Thermoanaerobacterium	0	0	0	0	0	0	0	0	0	0	0	0	0	0	0	0	0	0	0	0	0	0	0	0	0	0	0	0	0	0	0	0	0	0	0	0.000135361	0	0	0	0	0	0	0	0	0	0	0	0	0
Bacteria;Firmicutes;Erysipelotrichi;Erysipelotrichales;Erysipelotrichaceae;Allobaculum	0	0	0	0	0	0	0	0	0	0	0	0	0	0	0	0	0	0	0	0	0	0	0	0	0	0	0	0	0	0	0	0	0	0	0	0.000315842	0	0	0	0	0	0	0	0	0	0	0	0	0
Bacteria;Firmicutes;Erysipelotrichi;Erysipelotrichales;Erysipelotrichaceae;Asteroleplasma	0.000762486	0	0	0	0	0	0	0	0	0	0	0	0	0	0	0	0	0	0	0	0	0	0	0	0	0	0	0	0	0	0	0	0	0	0	0	0	0	0	0	0	0	0	0	0	0	0	0	0
Bacteria;Firmicutes;Erysipelotrichi;Erysipelotrichales;Erysipelotrichaceae;Erysipelothrix	0	0	0	0	0	0	0	0	0	0	0	0	0	0	0	0	0	0	0	2.33079e-05	0.000489697	0.000805069	0	0	0	0	0	0	0	0	0	0	7.19049e-05	4.10931e-05	0	0	0	0	0	0	0	0	0	2.51244e-05	0	0	0	0	0
Bacteria;Firmicutes;Erysipelotrichi;Erysipelotrichales;Erysipelotrichaceae;uncultured	0	0	0	0	0	0	0	0	0	0	0	0	0	0	0	0	0	0	0	0	0	2.597e-05	0	0	0	0	0	0	0	0	0	0	0	0	0	0.000180481	0	0	0	0	0	0	0	0	0	0	0	0	0
Bacteria;Firmicutes;Other;Other;Other;Other	0	0	0	0	0	0	0	0	0	0	1.20811e-05	0	0	0	0	0	0	0	0	0	0	0	0	0	0	0	0	0	0	0	0	0	0	0	0	0	0	0	0	0	0	0	0	0	0	0	0	0	0
Bacteria;Fusobacteria;Fusobacteria;Fusobacteriales;Fusobacteriaceae;Fusobacterium	0	0	0	0	0	0	0	0	0	0	0	0	0	0	0	0	0	0	0	0	0	0	0	0	0	0	0	0	0	0	0	0	0	0	0	0	0	0	0	0	0	0	0	0	0	0	1.70192e-05	0	0
Bacteria;Gemmatimonadetes;Gemmatimonadetes;Gemmatimonadales;Gemmatimonadaceae;uncultured	0	0	0	0.000201735	0	0	0	0	0	0	0	0	0	0	0	0	0	0	0	0	0	0	0	0	0	0	0	0	0	0	0	0	0	0	0	0	0	0	0	0	0	0	0	0	0	0	0	0	0
Bacteria;Lentisphaerae;Lentisphaeria;Victivallales;Victivallaceae;uncultured	0.000381243	0	0	0	0	0	0	0	0	0	0	0	0	0	0	0	0	0	0	0	0	0	0	0	0	0	0	0	0	0	0	0	0	0	0	0	0	0	0	0	0	0	0	0	0	0	0	0	0
Bacteria;Nitrospirae;Nitrospira;Nitrospirales;Nitrospiraceae;Nitrospira	0	0	0	0	0	0	0	0	0	0	0	0	0	0	0	0	0	0	0	0	0	0	0	0	0	0	0	0	0	0	0	0	0	0	0	0	0	0	0	0	0	0	0	0	0	0	0	0	0
Bacteria;Other;Other;Other;Other;Other	0	0	0	0.000201735	2.59188e-05	0	0	0	0	0	0	0	0	0	0	0	0	0	0	0	5.87636e-05	0.00010388	3.37906e-05	0	0	0	0	0	0	0	0	0	1.79762e-05	0	0	0	0	0	0	0	0	0	0	0	0	0	0	0	0
Bacteria;Planctomycetes;OM190;Other;Other;Other	0	0	0	0	0	0	0	0	0	0	0	0	0	0	0	0	0	0	0	0	0	0	0	0	3.18319e-05	0	0	0	0	0	0	0	0	0	0	0	0	0	0	0	0	0	0	0	0	0	0	0	0
Bacteria;Planctomycetes;OM190;uncultured bacterium;Other;Other	0	0	0	0	0	0	0	0	0	0	0	0	0	0	0	0	0	0	0	0	0	0	0	0	0	0	0	0	0	0	0	0	0	0	0	0	0	0	0	0	0	0	0	0	0	0	0	0	0
Bacteria;Planctomycetes;Phycisphaerae;Phycisphaerales;Phycisphaeraceae;Phycisphaera	0	0	0	0	0	0	0	0	0	0	0	0	0	2.29626e-05	0	0	0	0	1.67135e-05	0	0	0	0	0	0	0	0	0	0	0	0	0	0	0	0	0	0	0	0	0	0	0	0	0	0	0	0	0	3.87634e-05
Bacteria;Planctomycetes;Phycisphaerae;Phycisphaerales;Phycisphaeraceae;SM1A02	0	0	0	0	0	0	0	0	1.78129e-05	0	0.000229541	0.000234467	0	2.29626e-05	0	0	0	0	0	0	1.95879e-05	0	0	0	0	0	0	0	0	0	0	0	0	0	0	0	0	0	0	0	0	0	0	0	0	0	0	0	0
Bacteria;Planctomycetes;Phycisphaerae;WD2101 soil group;uncultured bacterium;Other	0	0	4.34594e-05	0	0	4.24818e-05	0	0	0	0	0	0	0	0	0	0	0	0	0	0	3.91757e-05	0	0	0	0	0	0	0	0	0	0	0	0	0	0	0	0	0	0	0	0	0	0	0	0	0	0	0	0
Bacteria;Planctomycetes;Planctomycetacia;Planctomycetales;Planctomycetaceae;Blastopirellula	0	0	0	0	0	0	0	0	0	0	0	0	0	0	0	0	0	0	0	0	0	5.194e-05	0	0	0	0	0	0	0	0	0	0	0	0	0	0	0	0	0	0	0	0	0	0	0	0	0	0	0
Bacteria;Planctomycetes;Planctomycetacia;Planctomycetales;Planctomycetaceae;Planctomyces	0	0	0	0	0	0	0	0	0	0	3.62433e-05	0	0	0	0	0	0	0	0	0	0	0	0	0	0	0	0	0	0	0	0	0	0	0	0	0	0	0	0	0	0	0	1.55029e-05	0	0	0	0	0	0
Bacteria;Planctomycetes;Planctomycetacia;Planctomycetales;Planctomycetaceae;uncultured	0	0	0	0	0	0	0	0	0	0	0	0	0	0	0	0	0	0	0	0	1.95879e-05	0	0	0	0	0	0	0	0	0	0	0	0	0	0	0	0	0	0	0	0	0	0	0	0	0	0	0	0
Bacteria;Proteobacteria;Alphaproteobacteria;Caulobacterales;Caulobacteraceae;Brevundimonas	0	0	0	0	0	0	0	0	0	0	0	0	0	0	0	0	0	0	0	0	9.79394e-05	0.00028567	0	2.78311e-05	0	0	0	0	0	0	0	0	1.79762e-05	0	0	0	5.41169e-05	0	2.00028e-05	0	0	0	0	2.51244e-05	1.79969e-05	0	1.70192e-05	0	0
Bacteria;Proteobacteria;Alphaproteobacteria;Caulobacterales;Caulobacteraceae;Caulobacter	0	0	0	0	0	0	0	0	0	0	0	0	0	0	0	0	0	0	0	0	0	0	0	0	0	0	0	0	0	0	0	0	0	0	0	0	0	0	2.00028e-05	0	0	0	0	0	0	0	0	0	0
Bacteria;Proteobacteria;Alphaproteobacteria;Caulobacterales;Caulobacteraceae;Phenylobacterium	0	0	0	0	0	0	0	0	0	0	0	0	0	0	0	0	0	0	0	0	0	0	0	0	0	0	0	0	0	0	0	0	0	2.05465e-05	0	0	0	0	0	0	0	0	0	0	0	0	0	0	0
Bacteria;Proteobacteria;Alphaproteobacteria;Caulobacterales;Caulobacteraceae;uncultured	0	0.00030931	0	0	0	0	0	0	0	0	0	0	0	0	0	0	0	0	0	0	0	0	0	0	0	0	0	0	0	0	0	0	0	0	0	0	0	0	0	0	0	0	0	0	0	0	0	0	0
Bacteria;Proteobacteria;Alphaproteobacteria;Caulobacterales;Hyphomonadaceae;Henriciella	0	0	0	0	0	0	0	1.57555e-05	0	0	0.000132892	4.68933e-05	3.14574e-05	0	0	0	0	0	1.67135e-05	0	1.95879e-05	0	0	0	0	0	0	0	0	0	0	0	0	0	0	0	0	0	0	0	0	1.97722e-05	0	5.02487e-05	0	2.0859e-05	0	1.99414e-05	0
Bacteria;Proteobacteria;Alphaproteobacteria;Caulobacterales;Hyphomonadaceae;Hirschia	0	0	0	0	0	0	0	0	1.78129e-05	0	0	0	0	0	0	0	0	0	0	0	0	0	0	0	0	0	0	0	0	0	0	0	0	0	0	0	0	0	0	0	0	0	0	0	0	0	0	0	0
Bacteria;Proteobacteria;Alphaproteobacteria;Caulobacterales;Hyphomonadaceae;Hyphomonas	0	0	0	0	0	0	0	0	0	0	0	0	0	0	0	0	0	0	0	2.33079e-05	0	2.597e-05	0	0	0	0	0	0	0	0	0	0	1.79762e-05	0	0	0	2.70585e-05	0	0	0	0	0	0	0	0	0	0	0	0
Bacteria;Proteobacteria;Alphaproteobacteria;Caulobacterales;Hyphomonadaceae;Maricaulis	0	0	0	0	0	0	0	3.1511e-05	0	0	0.000132892	4.68933e-05	0	0	0	0	0	1.30142e-05	0	0	0	0	0	0	0	0	0	0	0	0	1.84737e-05	0	0	0	0	0	0	0	0	0	0	0	0	0	0	0	0	0	0
Bacteria;Proteobacteria;Alphaproteobacteria;Caulobacterales;Hyphomonadaceae;Oceanicaulis	0	0	0	0	0	0	0	0	0	0	0	0	3.14574e-05	6.88879e-05	0	0	0	0	1.67135e-05	0	0	0	3.37906e-05	2.78311e-05	0	0	0	0	0	0	0	0	0	0	0	0	0	0	0	2.72807e-05	0	0	0	0	0	0	0	0	0
Bacteria;Proteobacteria;Alphaproteobacteria;DB1-14;Other;Other	0	0	0	0	0	0	0	0	0	0	1.20811e-05	0	0	0	0	0	0	0	0	0	1.95879e-05	2.597e-05	0	0	0	0	0	0	0	0	0	0	1.79762e-05	0	0	0	0	0	0	0	0	0	0	0	0	0	0	0	0
Bacteria;Proteobacteria;Alphaproteobacteria;DB1-14;uncultured bacterium;Other	0	0.00030931	0	0	0	0	0	0	0	0	0.000229541	0	0	0	0	0	0	0	0	0	0	2.597e-05	0	0	0	0	0	0	0	0	0	0	0	0	0	0	0	0	0	0	0	0	3.10058e-05	2.51244e-05	0	0	0	0	1.93817e-05
Bacteria;Proteobacteria;Alphaproteobacteria;DB1-14;uncultured marine bacterium;Other	0	0	0	0	0	0	0	0	0	0	0	0	0	0	0	0	0	0	0	0	0	5.194e-05	0	0	0	0	0	0	0	0	0	0	0	0	0	0	0	0	0	0	0	0	0	0	0	0	0	0	0
Bacteria;Proteobacteria;Alphaproteobacteria;E6aD10;Other;Other	0	0	0	0	0	0	0	0	0	0	0	0	0	0	0	0	0	0	0	0	0	0	0	0	0	0	0	0	0	0	0	0	0	0	0	0	0	0	0	0	0	0	0	0	0	0	0	0	0
Bacteria;Proteobacteria;Alphaproteobacteria;Parvularculales;Parvularculaceae;Parvularcula	0	0	0	0	0	0	0	0	0	0	0	0	0	0	0	0	0	0	0	0	0	0	0	0	0	0	0	0	0	0	0	0	0	0	0	0	0	0	0	0	0	0	0	0	3.59939e-05	0	0	0	0
Bacteria;Proteobacteria;Alphaproteobacteria;Rhizobiales;1174-901-12;uncultured bacterium	0	0.00061862	0	0.000201735	0	0	0	0	0	0	0	0	0	0	0	0	0	0	0	0	0	0	0	0	0	0	0	0	0	0	0	0	0	0	0	0	0	0	0	0	0	0	0	0	0	0	0	0	0
Bacteria;Proteobacteria;Alphaproteobacteria;Rhizobiales;Aurantimonadaceae;Aurantimonas	0	0	0	0	0	0	0	0	0	0	0	0	0	0	0	0	0	0	0	0	3.91757e-05	5.194e-05	0	0	0	0	0	0	0	0	0	0	0	0	0	0	0	0	0	0	0	0	0	0	0	0	0	0	0
Bacteria;Proteobacteria;Alphaproteobacteria;Rhizobiales;Aurantimonadaceae;Other	0	0	0	0	0	0	0	0	0	0	0	0	0	0	0	0	0	0	0	0	0	2.597e-05	0	0	0	0	0	0	0	0	0	0	0	0	0	0	0	0	0	0	0	0	0	0	0	0	0	0	0
Bacteria;Proteobacteria;Alphaproteobacteria;Rhizobiales;Aurantimonadaceae;uncultured	0	0	0	0	0	0	0	1.57555e-05	0	0	0	0	0	0	0	0	0	0	0	0	0	2.597e-05	0	0	0	0	0	0	0	0	0	0	0	0	0	0	0	0	0	0	0	0	0	0	0	0	0	0	1.93817e-05
Bacteria;Proteobacteria;Alphaproteobacteria;Rhizobiales;Beijerinckiaceae;Chelatococcus	0	0	0	0	0	0	0	0	0	0	0	0	0	0	0	0	0	0	0	0	0	0.00012985	0	0	0	0	0	0	0	0	0	0	0	0	0	0	0	0	0	0	0	0	0	0	0	0	0	0	0
Bacteria;Proteobacteria;Alphaproteobacteria;Rhizobiales;Beijerinckiaceae;Other	0	0	0	0	0	0	0	0	0	0	0	0	0	0	0	0	0	0	0	2.33079e-05	3.91757e-05	0.00033761	0	0	0	0	0	0	0	0	0	0	3.59525e-05	4.10931e-05	0	0	0	0	0	0	0	0	0	0	0	0	0	0	0
Bacteria;Proteobacteria;Alphaproteobacteria;Rhizobiales;Bradyrhizobiaceae;Bosea	0	0.00030931	0	0	0	0	0	0	0	0	2.41622e-05	0	0	0	0	0	0	0	0	0	0	5.194e-05	0	0	0	0	0	0	0	0	0	0	0	0	0	0	0	0	0	0	0	0	0	0	0	0	0	0	0
Bacteria;Proteobacteria;Alphaproteobacteria;Rhizobiales;Bradyrhizobiaceae;Bradyrhizobium	0	0	0	0	0	0	0	0	0	0	0	0	0	0	0	0	0.000606739	0	0	0	0	0	0	0	0	0	0	0	0	0	0	0	0	0	0	0.000767044	0	0	2.00028e-05	0	0	0	0	0	0	0	0	0	0
Bacteria;Proteobacteria;Alphaproteobacteria;Rhizobiales;Bradyrhizobiaceae;Nitrobacter	0	0	0	0	0	0	0	0	0	0	0	0	0	0	0	0	0	0	0	0	0	0	0	0	0	0	0	0	0	0	0	0	0	0	0	0	0	0	0	0	0	0	0	0	0	0	0	0	0
Bacteria;Proteobacteria;Alphaproteobacteria;Rhizobiales;Brucellaceae;Ochrobactrum	0	0	0	0	0	0	0	0	0	0	0	0	0	0	0	0	0	0	0	0	0	2.597e-05	0	0	0	0	0	0	0	0	0	0	0	0	0	0	0	0	0	0	0	0	0	0	0	0	0	0	0
Bacteria;Proteobacteria;Alphaproteobacteria;Rhizobiales;Brucellaceae;Other	0	0	0	0	0	0	0	0	0	0	0	0	0	0	0	0	0	0	0	0	0	2.597e-05	0	0	0	0	0	0	0	0	0	0	0	0	0	0	0	0	0	0	0	0	0	0	0	0	0	0	0
Bacteria;Proteobacteria;Alphaproteobacteria;Rhizobiales;Brucellaceae;Paenochrobactrum	0	0	0	0	0	0	0	0	0	0	0	4.68933e-05	0	0	0	0	0	0	0	6.99236e-05	0.00054846	0.00127253	0	0	0	0	0	0	0	0	0	0	5.39287e-05	0.000102733	0	0	0	0	0	0	0	0	0	0	0	0	0	0	0
Bacteria;Proteobacteria;Alphaproteobacteria;Rhizobiales;Brucellaceae;Pseudochrobactrum	0	0.00061862	0	0.000201735	0	0	0	0	0	0	0	0	0	0	0	0	0.000140017	1.30142e-05	0	2.33079e-05	0.000470109	0.000805069	0	2.78311e-05	0	0	0	0	0	0	0	0	3.59525e-05	4.10931e-05	0	0	0	0	0	0	0	1.97722e-05	0	0	0	0	0	0	0
Bacteria;Proteobacteria;Alphaproteobacteria;Rhizobiales;F0723;Other	0	0	0	0	0	0	0	0	0	0	0	0	0	0	0	0	0.000466723	0	0	0	0	0	0	0	0	0	0	0	0	0	0	0	0	0	0	0	0	0	0	0	0	0	0	0	0	0	0	0	0
Bacteria;Proteobacteria;Alphaproteobacteria;Rhizobiales;F0723;uncultured bacterium	0	0	0	0	0	0	0	0	0	0	0	0	0	0	0	0	0	0	0	0	0	0	0	0	0	0	0	0	0	0	0	0	0	0	0	0	0	0	0	0	0	0	0	0	0	0	0	0	0
Bacteria;Proteobacteria;Alphaproteobacteria;Rhizobiales;Family Incertae Sedis;Shinella	0	0	0	0	0	0	0	0	0	0	0	0	0	0	0	0	0	0	0	0	0	0	0	0	0	0	0	0	0	0	0	0	0	0	0	0	0	0	4.00056e-05	0	0	0	0	0	0	0	0	0	0
Bacteria;Proteobacteria;Alphaproteobacteria;Rhizobiales;Hyphomicrobiaceae;Devosia	0	0	0	0	0	0	0	0	0	0	0	0	0	0	0	0	0	0	0	0	5.87636e-05	0.00010388	0	0	0	0	0	0	0	0	0	0	1.79762e-05	0	3.74869e-05	0	0	0	0	0	0	0	0	0	0	0	0	0	0
Bacteria;Proteobacteria;Alphaproteobacteria;Rhizobiales;Methylobacteriaceae;Methylobacterium	0.000762486	0.00247448	0.000217297	0.000605205	0	0.000169927	0	0	0	0	0	0	0	0	0	0	0	0	0	2.33079e-05	3.91757e-05	7.79099e-05	0	0	0	0	0	0	0	0	0	0	0	0	0	0.000541443	2.70585e-05	0	0	0	0	0	0	2.51244e-05	0	0	0	0	0
Bacteria;Proteobacteria;Alphaproteobacteria;Rhizobiales;Methylocystaceae;Pleomorphomonas	0	0	0	0	0	0	0	0	0	0	0	0	0	0	0	0	0	0	0	0	0	2.597e-05	0	0	0	0	0	0	0	0	0	0	0	0	0	0	0	0	0	0	0	0	0	0	0	0	0	0	0
Bacteria;Proteobacteria;Alphaproteobacteria;Rhizobiales;Other;Other	0	0	0	0	0	0	0	0	0	0	4.83244e-05	0	0	0	0	0	0	0	0	0	0	0	0	0	0	0	0	0	0	0	1.84737e-05	0	0	0	0	0	0	0	0	0	0	0	0	0	0	0	0	0	0
Bacteria;Proteobacteria;Alphaproteobacteria;Rhizobiales;Phyllobacteriaceae;Aquamicrobium	0	0	0	0	0	0	0	0	0	0	0	0	0	0	0	0	0	0	0	0	0	5.194e-05	0	0	0	0	0	0	0	0	0	0	0	0	0	0	0	0	0	0	0	0	0	0	0	0	0	0	0
Bacteria;Proteobacteria;Alphaproteobacteria;Rhizobiales;Phyllobacteriaceae;Cohaesibacter	0	0	0	0	0	0	0	0	0	0	0	0	0	0	0	0	0	0	0	0	0	0	0	0	0	0	0	0	0	0	0	0	0	0	0	0	0	0	0	0	0	0	0	0	0	0	0	0	0
Bacteria;Proteobacteria;Alphaproteobacteria;Rhizobiales;Phyllobacteriaceae;uncultured	0	0.000927931	0	0	2.59188e-05	2.12409e-05	0	0	0	0	0	0	0	0	0	0	4.66723e-05	0	0	2.33079e-05	0.00233096	0.00470057	0	0	0	0	0	0	0	0	0	0	0.000323572	0.000328745	0	0	0	0	0	0	0	0	1.55029e-05	0	0	0	0	0	0
Bacteria;Proteobacteria;Alphaproteobacteria;Rhizobiales;Rhizobiaceae;Rhizobium	0	0.00123724	0	0.000201735	0	0	0	1.57555e-05	0	0	1.20811e-05	4.68933e-05	0	0	0	0	4.66723e-05	9.10996e-05	0	0.000116539	0.000489697	0.000908949	0	0	0	0	0	0	0	0	0	0	5.39287e-05	4.10931e-05	3.74869e-05	0	0	0	2.00028e-05	5.45613e-05	0	0	0	0	0	0	0	0	0
Bacteria;Proteobacteria;Alphaproteobacteria;Rhizobiales;Rhodobiaceae;Anderseniella	0	0.00061862	0	0.000201735	0	0	0	1.57555e-05	1.78129e-05	0	0	0	3.14574e-05	0	0	0	0	2.60284e-05	1.67135e-05	0	5.87636e-05	2.597e-05	3.37906e-05	2.78311e-05	0	9.87654e-05	0.000243546	0.00030456	0	0	1.84737e-05	9.11889e-05	0	0	3.74869e-05	0	8.11754e-05	0	0	0	0	5.93167e-05	0	0	0	4.17179e-05	0	3.98827e-05	3.87634e-05
Bacteria;Proteobacteria;Alphaproteobacteria;Rhizobiales;Rhodobiaceae;Parvibaculum	0	0	0	0	0	0	0	0	0	0	0	0	3.14574e-05	2.29626e-05	0	0	0	6.50711e-05	0	0	0	0	0	0	0	0	0	0	0	0	0	0	0	0	0	0	0	0	0	0	0	0	0	0	0	0	0	0	0
Bacteria;Proteobacteria;Alphaproteobacteria;Rhizobiales;Xanthobacteraceae;Xanthobacter	0	0	0	0	0	0	0	0	0	0	0	0	0	0	0	0	0	0	0	0	0	2.597e-05	0	0	0	0	0	0	0	0	0	0	0	0	0	0	0	0	0	0	0	0	0	0	0	0	0	0	0
Bacteria;Proteobacteria;Alphaproteobacteria;Rhodobacterales;Rhodobacteraceae;Citreicella	0	0	0	0	0	0	0	0	0	0	0	0	0	0	0	0	0	0	0	0	0	0	0	0	0	0	0	0	0	0	0	0	0	0	0	0	0	0	0	0	0	0	0	0	0	0	0	0	0
Bacteria;Proteobacteria;Alphaproteobacteria;Rhodobacterales;Rhodobacteraceae;Ketogulonicigenium	0	0	0	0	0	0	0	0	0	0	0	0	0	0	0	0	0	0	0	0	3.91757e-05	0.00020776	0	0	0	0	0	0	0	0	0	0	0	0	0	0	0	0	0	0	0	0	0	0	0	0	0	0	0
Bacteria;Proteobacteria;Alphaproteobacteria;Rhodobacterales;Rhodobacteraceae;Labrenzia	0	0	0	0	0	0	0	1.57555e-05	0	5.85835e-05	0	0	0.00012583	0.000114813	0	0	0	0	1.67135e-05	4.66157e-05	0	0	0	0	0	3.29218e-05	0	0	0	0	0	0	0	0	0	0	0	0	0	0	0	7.90889e-05	4.65087e-05	5.02487e-05	0	2.0859e-05	0	5.98241e-05	1.93817e-05
Bacteria;Proteobacteria;Alphaproteobacteria;Rhodobacterales;Rhodobacteraceae;Maritimibacter	0	0	0	0	0	0	0	0	0	0	0	0	0	0	0	0	0	0	0	0	0	0	0	0	0	0	0	0	0	1.36951e-05	0	0	0	0	0	0	0	0	0	0	2.62398e-05	1.97722e-05	0	0	0	0	0	0	0
Bacteria;Proteobacteria;Alphaproteobacteria;Rhodobacterales;Rhodobacteraceae;Other	0.000762486	0.00061862	0	0	0	0	0	1.57555e-05	0.000106878	0.000136695	0.0504023	0.0203986	6.29148e-05	4.59253e-05	0	0	0	0	1.67135e-05	0.000139847	0.00340829	0.00012985	3.37906e-05	0	0	0	0	0	0	0	0	0	0.00014381	8.21862e-05	0	0.000315842	0	0	4.00056e-05	0	0	5.93167e-05	4.65087e-05	5.02487e-05	5.39908e-05	0	0	3.98827e-05	9.69086e-05
Bacteria;Proteobacteria;Alphaproteobacteria;Rhodobacterales;Rhodobacteraceae;Pannonibacter	0	0	0	0	0	0	0	0	0	0	0	0	0	0.000160738	0	0	0	0	0	0	0	0	0	0	0	0	0	0	0	0	0	0	0	0	0	0	2.70585e-05	0	0	0	0	0	0	0	0	0	0	0	0
Bacteria;Proteobacteria;Alphaproteobacteria;Rhodobacterales;Rhodobacteraceae;Pelagibaca	0	0	0	0	0	0	0	0	0	0	1.20811e-05	0	0	2.29626e-05	0	0.000670241	0	0	0	0	0	0	0	0	0	0	0	0	0	0	0	0	0	0	0	0	0	0	0	0	0	0	0	0	0	0	0	0	0
Bacteria;Proteobacteria;Alphaproteobacteria;Rhodobacterales;Rhodobacteraceae;Pseudovibrio	0	0	0	0	0	0	0	0	0	0	0	0	0	0	0	0	0	0	0	0	0	0	0	0	0	0	0	0	0	0	0	0	0	0	0	0	0	0	0	0	0	0	0	0	0	0	0	0	0
Bacteria;Proteobacteria;Alphaproteobacteria;Rhodobacterales;Rhodobacteraceae;Rhodobacter	0	0	0	0	0	0	0	0	0	0	1.20811e-05	0	0	0	0	0	0	0	0	0	9.79394e-05	2.597e-05	0	0	0	0	0	0	0	0	0	0	5.39287e-05	0	0	0	0	0	0	5.45613e-05	0	0	0	0	0	0	0	0	0
Bacteria;Proteobacteria;Alphaproteobacteria;Rhodobacterales;Rhodobacteraceae;Rhodovulum	0	0	0	0	0	0	0	0	0	0	0	0	0	0	0	0	0	0	0	0	0	7.79099e-05	0	0	0	0	0	0	0	0	0	0	0	2.05465e-05	0	0	0	0	0	0	0	0	0	0	0	0	0	0	0
Bacteria;Proteobacteria;Alphaproteobacteria;Rhodobacterales;Rhodobacteraceae;Roseovarius	0	0.00061862	0	0	0	0	0	0	0	0	3.62433e-05	0	0	0	0	0	0	0	0	0	3.91757e-05	0	0	0	0	0	0	0	0	0	0	0	0	0	0	0	0	0	0	0	0	0	3.10058e-05	0	0	2.0859e-05	0	0	0
Bacteria;Proteobacteria;Alphaproteobacteria;Rhodobacterales;Rhodobacteraceae;Rubellimicrobium	0	0	0	0.000201735	0	2.12409e-05	0	0	0	0	0	0	0	0	0	0	0	0	0	0	0	0	0	0	0	0	0	0	0	0	0	0	0	0	0	0	0	0	0	0	0	0	0	0	0	0	0	0	0
Bacteria;Proteobacteria;Alphaproteobacteria;Rhodobacterales;Rhodobacteraceae;Ruegeria	0	0	0	0	0	0	0	0	0	0	0.000157054	4.68933e-05	3.14574e-05	0	0	0	0	0	0	0	1.95879e-05	0	0	0	0	0	0	0	0	0	0	0	0	0	0	0	0	0	0	0	0	0	0	0	0	0	0	0	0
Bacteria;Proteobacteria;Alphaproteobacteria;Rhodobacterales;Rhodobacteraceae;Salinihabitans	0	0	0	0	0	0	0	0	0	0	0	0	0	0	0	0	0	0	0	0	0	2.597e-05	0	0	0	0	0	0	0	0	0	0	0	0	0	0	0	0	0	0	0	0	0	0	0	0	0	0	0
Bacteria;Proteobacteria;Alphaproteobacteria;Rhodobacterales;Rhodobacteraceae;Sediminimonas	0	0	0	0	0	0	0	0	3.56259e-05	1.95278e-05	6.04054e-05	0.00014068	0	0	0	0	0	0	1.67135e-05	0	0	5.194e-05	0	0	0	0	0	0	0	0	0	0	0	0	0	0	0	0	0	0	0	0	0	0	0	0	0	0	0
Bacteria;Proteobacteria;Alphaproteobacteria;Rhodobacterales;Rhodobacteraceae;Stappia	0	0	0	0	0	0	0	0	0	0	0	0	3.14574e-05	0	0	0	0	0	0	0	0	0	0	0	0	0	0	0	0	0	0	0	0	0	0	0	0	0	0	0	0	1.97722e-05	0	0	0	0	0	0	0
Bacteria;Proteobacteria;Alphaproteobacteria;Rhodobacterales;Rhodobacteraceae;Thioclava	0	0	0	0	0	0	0	0	0	0	0	0	0	0	0	0	0	0	0	0	0	2.597e-05	0	0	0	0	0	0	0	0	0	0	0	0	0	0	0	0	0	0	0	0	0	0	0	0	0	0	0
Bacteria;Proteobacteria;Alphaproteobacteria;Rhodobacterales;Rhodobacteraceae;uncultured	0	0.00154655	0	0	0	2.12409e-05	0	0	0	0	0.000277865	0	0	2.29626e-05	0	0	0	0	1.67135e-05	2.33079e-05	9.79394e-05	0.00023373	0	0	3.18319e-05	6.58436e-05	0	0	0	0	0	0	0	4.10931e-05	0	0	0	0	6.00084e-05	0	0	1.97722e-05	1.55029e-05	0	0	4.17179e-05	1.70192e-05	0	0
Bacteria;Proteobacteria;Alphaproteobacteria;Rhodospirillales;Acetobacteraceae;Acetobacter	0	0.00587689	0.000130378	0.00040347	5.18376e-05	0.000191168	2.151e-05	1.57555e-05	1.78129e-05	0	1.20811e-05	4.68933e-05	0	0	0	0	0	2.60284e-05	0	0	0.00111651	0.00132447	6.75813e-05	0	0	0	4.87092e-05	0	0	0	0	0	7.19049e-05	8.21862e-05	0	0	2.70585e-05	0	2.00028e-05	5.45613e-05	0	1.97722e-05	1.55029e-05	2.51244e-05	3.59939e-05	6.25769e-05	0	1.99414e-05	1.93817e-05
Bacteria;Proteobacteria;Alphaproteobacteria;Rhodospirillales;Acetobacteraceae;Acidiphilium	0	0.00061862	0	0.00040347	0	2.12409e-05	0	0	0	0	0	0	0	0	0	0	0	0	0	0	0	0	0	0	0	0	0	0	0	0	0	0	0	0	0	0	0	0	0	0	0	0	0	0	0	0	0	0	0
Bacteria;Proteobacteria;Alphaproteobacteria;Rhodospirillales;Acetobacteraceae;Acidisoma	0	0	0	0	0	0	0	0	0	0	1.20811e-05	0	0	0	0	0	0	0	0	0	0	0	0	0	0	0	0	0	0	0	0	0	0	0	0	0	0	0	0	0	0	0	0	0	0	0	0	0	0
Bacteria;Proteobacteria;Alphaproteobacteria;Rhodospirillales;Acetobacteraceae;Asaia	0	0	0	0	0	0	2.151e-05	0	3.56259e-05	0	1.20811e-05	0	0	0	0	0	0	0	8.35673e-05	0.00032631	0.000137115	0.00010388	3.37906e-05	0	0	3.29218e-05	0	0	0	0	0	2.27972e-05	0	4.10931e-05	0	0	0	0	0	0	0	0	0	0	1.79969e-05	0	0	0	0
Bacteria;Proteobacteria;Alphaproteobacteria;Rhodospirillales;Acetobacteraceae;Craurococcus	0	0	0	0	0	0	0	0	0	0	0	0	0	0	0	0	0	0	0	0	0	0	0	0	0	0	0	0	0	0	0	0	0	0	0	0	0	0	0	0	0	0	0	0	0	0	0	0	0
Bacteria;Proteobacteria;Alphaproteobacteria;Rhodospirillales;Acetobacteraceae;Gluconacetobacter	0	0.00030931	0	0.000201735	2.59188e-05	2.12409e-05	0	0	0	0	0	0	0	0	0	0	0	0	0	0	0	0	0	0	0	0	0	0	0	0	0	0	0	0	0	0	0	0	0	0	0	0	0	0	0	0	0	0	0
Bacteria;Proteobacteria;Alphaproteobacteria;Rhodospirillales;Acetobacteraceae;Gluconobacter	0	0.00061862	0	0	0	0	0	0	0	0	0	0	0	0	0	0	0	0	0	0.000116539	0.000979394	0.00122059	0	0	0	0	0	0	0	0	1.84737e-05	0	0.000161786	0.000123279	0	0	0	0	2.00028e-05	0	0	0	1.55029e-05	0	0	0	0	0	0
Bacteria;Proteobacteria;Alphaproteobacteria;Rhodospirillales;Acetobacteraceae;Granulibacter	0	0	0	0	0	0	0	0	0	0	0	0	0	0	0	0	0	0	0	0	0	5.194e-05	0	0	0	0	0	0	0	0	0	0	0	0	0	0	0	0	0	0	0	0	0	0	0	0	0	0	0
Bacteria;Proteobacteria;Alphaproteobacteria;Rhodospirillales;Acetobacteraceae;Other	0	0	0	0	0	0	0	0	0	0	0	0	0	0	0	0	0	0	0	2.33079e-05	0	0	0	0	0	0	0	0	0	0	0	2.27972e-05	0	0	0	0	0	0	0	0	0	0	0	0	0	0	0	0	0
Bacteria;Proteobacteria;Alphaproteobacteria;Rhodospirillales;Acetobacteraceae;Rhodovarius	0	0	0	0	0	0	0	0	0	0	0	0	0	0	0	0	0	0	0	0	0	0	0	0	0	0	0	0	0	0	0	0	0	0	0	0	0	0	2.00028e-05	0	0	0	0	0	0	0	1.70192e-05	0	0
Bacteria;Proteobacteria;Alphaproteobacteria;Rhodospirillales;Acetobacteraceae;Roseomonas	0	0.00030931	0	0.000201735	0	2.12409e-05	0	0	0	0	0	0	0	0	0	0	0	0	0	0	0	0	0	0	0	0	0	0	0	0	0	0	0	2.05465e-05	0	0	0	0	0	0	2.62398e-05	0	0	0	0	0	0	0	0
Bacteria;Proteobacteria;Alphaproteobacteria;Rhodospirillales;Acetobacteraceae;uncultured	0	0	0	0	0	0	0	0	0	0	0	0	0	0	0	0	0	0	0	0	0	0	0	0	0	0	0	0	0	0	0	0	0	0	0	0	0	0	0	0	5.24797e-05	0	0	0	0	0	0	0	0
Bacteria;Proteobacteria;Alphaproteobacteria;Rhodospirillales;Rhodospirillaceae;Azospirillum	0	0	0	0	0	0	0	0	0	0	0	0	0	0	0	0	0	0	0	0	1.95879e-05	7.79099e-05	0	0	0	0	0	0	0	0	0	0	0	0	0	0	0	0	0	0	0	0	0	0	0	0	0	0	0
Bacteria;Proteobacteria;Alphaproteobacteria;Rhodospirillales;Rhodospirillaceae;Defluviicoccus	0	0	0	0	0	0	0	0	0	0	0	0	0	0	0	0	0	0	0	0	0	0	0	0	0	0	0	0	0	0	0	0	0	0	0	0	0	0	2.00028e-05	0	0	0	0	0	0	0	0	0	0
Bacteria;Proteobacteria;Alphaproteobacteria;Rhodospirillales;Rhodospirillaceae;Insolitispirillum	0	0	0	0	0	0	0	0	0	0	0	0	0	0	0	0	0	0	0	0	0	2.597e-05	0	0	0	0	0	0	0	0	0	0	0	0	0	0	0	0	2.00028e-05	5.45613e-05	0	0	0	0	0	0	0	0	0
Bacteria;Proteobacteria;Alphaproteobacteria;Rhodospirillales;Rhodospirillaceae;Magnetospirillum	0	0	0	0	0	0	0	0	0	0	0	0	0	0	0	0	0	0	0	0	3.91757e-05	2.597e-05	0	0	0	0	0	0	0	0	0	0	0	0	0	0	0	0	0	0	0	0	0	0	0	0	0	0	0
Bacteria;Proteobacteria;Alphaproteobacteria;Rhodospirillales;Rhodospirillaceae;Other	0	0	0	0	0	0	0	0	0	0	0	0	0	0	0	0	0	0	0	0	0	0	0	0	0	0	0	0	0	0	0	0	0	0	0	0	0	0	0	0	0	0	0	0	0	0	0	0	0
Bacteria;Proteobacteria;Alphaproteobacteria;Rhodospirillales;Rhodospirillaceae;Thalassospira	0	0	0	0	0	0	0	0	0	0	1.20811e-05	0	0	9.18506e-05	0	0	0	2.60284e-05	0	0	9.79394e-05	0.00010388	0	0	0	0	0	0	0	0	0	0	1.79762e-05	2.05465e-05	0	0.000631683	0	0	0	2.72807e-05	0	0	0	0	0	0	0	0	0
Bacteria;Proteobacteria;Alphaproteobacteria;Rhodospirillales;Rhodospirillaceae;uncultured	0	0	0	0	0	0	0	0	0	1.95278e-05	1.20811e-05	4.68933e-05	6.29148e-05	2.29626e-05	0	0	0	0	0	0	0	0	0	0	0	0	0	0	0	0	0	0	0	0	0	0	0	0	0	0	0	0	0	0	0	0	0	0	0
Bacteria;Proteobacteria;Alphaproteobacteria;Rhodospirillales;wr0007;Other	0	0	0	0	0	0	0	0	0	0	2.41622e-05	0	0	0	0	0	0	0	0	0	0	0	0	0	0	0	0	0	0	0	0	0	0	0	0	0	0	0	0	0	0	0	0	0	0	0	0	0	0
Bacteria;Proteobacteria;Alphaproteobacteria;Rhodospirillales;wr0007;uncultured alpha proteobacterium	0	0	0	0	0	0	0	0	0	0	1.20811e-05	0	0	0	0	0	0	0	0	0	0	0	0	0	0	0	0	0	0	0	0	0	0	0	0	0	0	0	0	0	0	0	1.55029e-05	5.02487e-05	0	0	0	0	0
Bacteria;Proteobacteria;Alphaproteobacteria;Rickettsiales;Candidatus Captivus;uncultured bacterium	0	0	0	0	0	0	0	0	0	0	0	0	0	0	0	0	0	0	0	0	0	2.597e-05	0	0	0	0	0	0	0	0	0	0	0	0	0	0	0	0	0	0	0	0	0	0	0	0	0	0	0
Bacteria;Proteobacteria;Alphaproteobacteria;Rickettsiales;Candidatus Hepatincola;uncultured alpha proteobacterium	0	0	0	0	0	0	0	0	0	0	0	0	0	0	0	0	0	0	0	0	0	0	0	0	0	0	0	0	0	0	0	0	0	0	0	0	0	0	0	0	0	0	0	0	0	0	0	0	0
Bacteria;Proteobacteria;Alphaproteobacteria;Rickettsiales;Other;Other	0	0	0	0	0	0	0	0	0	0	0	0	0	0	0	0	0	0	0	0	0	0	0	0	0	0	0	0	0	0	0	0	0	0	0	0	0	0	0	0	0	0	0	0	0	0	0	0	0
Bacteria;Proteobacteria;Alphaproteobacteria;Rickettsiales;Rickettsiaceae;Other	0	0	0	0	0	0	0	0	0	0	1.20811e-05	0	0	0	0	0	0	0	0	0	0	0	0	0	0	0	0	0	0	0	0	0	0	0	0	0	0	0	0	0	0	0	0	0	0	0	0	0	0
Bacteria;Proteobacteria;Alphaproteobacteria;Sphingomonadales;DSSF69;uncultured bacterium	0	0.000927931	0	0	0	0	0	0	0	0	0	0	0	0	0	0	0	0	0	0	0	0	0	0	0	0	4.87092e-05	4.35085e-05	0	0	0	0	1.79762e-05	0	0	0	0	0	0	0	0	0	0	0	0	0	0	0	0
Bacteria;Proteobacteria;Alphaproteobacteria;Sphingomonadales;Erythrobacteraceae;Altererythrobacter	0	0.00649552	0	0	2.59188e-05	0	0	0	0	0	0	0	0	0	0	0	0	0	0	2.33079e-05	1.95879e-05	7.79099e-05	0	0	0	0	0	0	0	0	0	0	0	0	0	9.02405e-05	0	0	4.00056e-05	0	0	0	0	0	0	0	0	0	0
Bacteria;Proteobacteria;Alphaproteobacteria;Sphingomonadales;Erythrobacteraceae;Erythrobacter	0	0	0	0	0	0	0	0	0	0	1.20811e-05	0	0	0	0	0	0	0	0	0	0	0	0	0	0	0	0	0	0	0	0	0	0	0	0	0	0	0	0	0	0	0	0	0	0	0	0	0	0
Bacteria;Proteobacteria;Alphaproteobacteria;Sphingomonadales;Erythrobacteraceae;Other	0	0	0	0	0	0	0	0	1.78129e-05	0	0	0	0	0	0	0	0	0	0	0	0	0	0	0	0	0	0	0	0	0	0	0	0	0	0	0	0	0	0	0	0	0	0	0	0	0	0	0	0
Bacteria;Proteobacteria;Alphaproteobacteria;Sphingomonadales;Erythrobacteraceae;Porphyrobacter	0	0.000927931	0	0	0	0	0	0	0	0	0	0	0	0	0	0	0	0	0	0	0	0	0	0	0	0	0	0	0	0	0	0	0	0	0	0	0	0	0	0	0	0	0	0	0	0	0	0	0
Bacteria;Proteobacteria;Alphaproteobacteria;Sphingomonadales;Family Incertae Sedis;Kiloniella	0	0	0	0	0	0	0	0	0	0	0	0	0	0	0	0	0	0	0	0	0	0	0	0	0	0	0	0	0	0	0	0	0	0	0	0	0	0	0	0	0	0	0	0	0	0	0	0	0
Bacteria;Proteobacteria;Alphaproteobacteria;Sphingomonadales;GOBB3-C201;Other	0	0	0	0	0	0	0	0	0	0	0	0	0	0	0	0	0	0	0	0	0	0	0	0	0	0	0	0	0	0	0	0	0	0	0	0	0	0	0	0	0	0	0	0	0	0	0	0	0
Bacteria;Proteobacteria;Alphaproteobacteria;Sphingomonadales;GOBB3-C201;uncultured bacterium	0	0	0	0	0	0	0	0	0	0	0	0	0	0	0	0	0	0	0	0	0	0	0	0	0	0	0	0	0	0	0	0	0	0	0	0	0	0	0	0	0	0	0	0	0	0	0	0	0
Bacteria;Proteobacteria;Alphaproteobacteria;Sphingomonadales;Other;Other	0	0	0	0	0	0	0	0	0	0	0	0	0	0	0	0	0	0	0	0	5.87636e-05	5.194e-05	0	0	0	0	0	0	0	0	0	0	1.79762e-05	2.05465e-05	0	0	0	0	0	0	0	0	0	0	0	0	0	0	0
Bacteria;Proteobacteria;Alphaproteobacteria;Sphingomonadales;Sphingomonadaceae;Blastomonas	0	0.00061862	0	0	0	0	0	0	0	0	0	0	0	0	0	0	0	0	0	0	0	2.597e-05	0	0	0	0	0	0	0	0	0	0	0	0	0	0	0	0	0	0	0	0	0	0	0	0	0	1.99414e-05	0
Bacteria;Proteobacteria;Alphaproteobacteria;Sphingomonadales;Sphingomonadaceae;Novosphingobium	0	0.0133003	0.000130378	0.00080694	0	4.24818e-05	0	0	1.78129e-05	0	1.20811e-05	0	0	2.29626e-05	0	0	0	3.90427e-05	0	4.66157e-05	9.79394e-05	0.00031164	0	0	6.36639e-05	0	0	0	0	0	5.54211e-05	0	0	0	0	0	0	2.71658e-05	2.00028e-05	0.000136403	5.24797e-05	3.95444e-05	0	0	0	2.0859e-05	0	3.98827e-05	0
Bacteria;Proteobacteria;Alphaproteobacteria;Sphingomonadales;Sphingomonadaceae;Other	0	0	4.34594e-05	0	0	0	0	0	0	0	0	4.68933e-05	0	0	0	0	0	0	0	0	0	0	0	0	0	0	0	0	0	0	0	0	0	0	0	0	0	0	0	0	0	0	0	0	0	0	0	0	0
Bacteria;Proteobacteria;Alphaproteobacteria;Sphingomonadales;Sphingomonadaceae;Sphingobium	0	0.00123724	4.34594e-05	0.000201735	0	0	0	0	0	0	0	0	0	0	0	0	0	0	0	2.33079e-05	1.95879e-05	5.194e-05	0	0	0	0	0	0	0	0	0	0	0	0	0	0	0	0	4.00056e-05	5.45613e-05	0	0	0	0	1.79969e-05	0	0	0	0
Bacteria;Proteobacteria;Alphaproteobacteria;Sphingomonadales;Sphingomonadaceae;Sphingomonas	0.000381243	0.0126817	0.000738809	0.00242082	5.18376e-05	0.000191168	0	0	0	0	0	0	0	2.29626e-05	0	0.00134048	0.000373378	6.50711e-05	0	0	0	0.00012985	0	2.78311e-05	6.36639e-05	0	0	0	0	0	0	0	0	2.05465e-05	3.74869e-05	0.000857285	0	0	2.00028e-05	2.72807e-05	0	1.97722e-05	3.10058e-05	0	0	2.0859e-05	0	1.99414e-05	0
Bacteria;Proteobacteria;Alphaproteobacteria;Sphingomonadales;Sphingomonadaceae;Sphingopyxis	0	0	0	0	0	0	0	0	0	0	1.20811e-05	0	0	0	0	0	0	0	0	0	0	0	0	0	0	0	0	0	0	0	0	0	0	0	0	0	0	0	0	0	0	0	0	0	0	0	0	0	0
Bacteria;Proteobacteria;Alphaproteobacteria;Sphingomonadales;Sphingomonadaceae;Stakelama	0	0	0	0	0	0	0	0	0	0	2.41622e-05	0	0	0	0	0	0	0	0	0	1.95879e-05	2.597e-05	0	0	0	0	0	0	0	0	0	0	0	0	0	0	0	0	0	0	0	0	0	0	0	0	0	0	0
Bacteria;Proteobacteria;Alphaproteobacteria;iodide-oxidizers;Other;Other	0	0	0	0	0	0	0	0	0	0	0	0	0	0	0	0	0	0	1.67135e-05	0	0	0	0	0	0	0	0	0	0	0	0	0	0	0	0	0	0	0	0	0	0	0	0	0	0	0	0	0	0
Bacteria;Proteobacteria;Betaproteobacteria;Burkholderiales;Alcaligenaceae;Achromobacter	0	0.00247448	4.34594e-05	0.000201735	0	0	0	0	3.56259e-05	0	0	0	0	0	0	0	0	0	0	6.99236e-05	0.00207631	0.00641458	0	0	3.18319e-05	0	0	0	0	0	0	0	0.000359525	0.000739675	7.49738e-05	0	0	0	0.000120017	0	5.24797e-05	0	3.10058e-05	0	3.59939e-05	2.0859e-05	0	0	5.81452e-05
Bacteria;Proteobacteria;Betaproteobacteria;Burkholderiales;Alcaligenaceae;Advenella	0	0	0	0	0	0	0	0	0	0	0	4.68933e-05	0	0	0	0	0	0	0	0	0.000156703	0.00015582	0	0	0	0	0	0	0	0	0	0	3.59525e-05	0	0	0	0	0	0	0	0	0	0	0	0	0	0	0	0
Bacteria;Proteobacteria;Betaproteobacteria;Burkholderiales;Alcaligenaceae;Alcaligenes	0	0.00030931	0	0	0	0	0	0	0	0	1.20811e-05	0	0	0	0	0	0	0	0	4.66157e-05	0.00103816	0.00176596	0	0	0	0	0	0	0	0	0	0	0.000125834	0.000184919	0	0	0	0	0	0	0	0	1.55029e-05	0	0	0	0	3.98827e-05	0
Bacteria;Proteobacteria;Betaproteobacteria;Burkholderiales;Alcaligenaceae;Castellaniella	0	0	0	0	0	0	0	0	0	0	4.83244e-05	0	0	0	0	0	0	0	0	0	9.79394e-05	0.00031164	0	0	0	0	0	0	0	0	0	0	1.79762e-05	6.16396e-05	0	0	0	0	0	0	0	0	0	0	0	6.25769e-05	0	0	0
Bacteria;Proteobacteria;Betaproteobacteria;Burkholderiales;Alcaligenaceae;GKS98 freshwater group	0	0	0	0	0	0	0	0	0	0	0	0	0	0	0	0	0	0	0	0	0	2.597e-05	0	0	0	0	0	0	0	0	0	0	0	0	0	0	0	0	0	0	0	0	0	0	0	0	0	0	0
Bacteria;Proteobacteria;Betaproteobacteria;Burkholderiales;Alcaligenaceae;Other	0	0	0	0	0	0	0	0	0	0	0	0	0	0	0	0	0	0	0	0	5.87636e-05	7.79099e-05	0	0	0	0	0	0	0	0	0	0	1.79762e-05	8.21862e-05	0	0	0	0	0	0	0	1.97722e-05	0	0	0	0	0	0	0
Bacteria;Proteobacteria;Betaproteobacteria;Burkholderiales;Alcaligenaceae;Pusillimonas	0	0	0	0	0	0	0	0	0	0	0	0	0	0	0	0	0	0	0	2.33079e-05	1.95879e-05	2.597e-05	0	0	0	0	0	0	0	0	0	0	0	0	0	0	0	0	0	0	0	0	0	0	0	0	0	0	0
Bacteria;Proteobacteria;Betaproteobacteria;Burkholderiales;Alcaligenaceae;Sutterella	0.000381243	0	0	0	0	0	0	0	0	0	0	0	0	0	0	0	0	0	0	0	0	0	0	0	0	0	0	0	0	0	0	0	0	0	0	0	0	0	0	0	0	0	0	0	0	0	0	0	0
Bacteria;Proteobacteria;Betaproteobacteria;Burkholderiales;Alcaligenaceae;uncultured	0	0	0	0	0	0	0	0	0	0	0	0	0	0	0	0	0	0	0	0	1.95879e-05	5.194e-05	0	0	0	0	0	0	0	0	0	0	0	0	0	0	0	0	0	0	0	0	0	0	0	0	0	0	0
Bacteria;Proteobacteria;Betaproteobacteria;Burkholderiales;Burkholderiaceae;Burkholderia	0	0	0	0	0	2.12409e-05	0	0	0	0	0	0	0	0	0	0	0	2.60284e-05	0	0	1.95879e-05	0	0	0	3.18319e-05	0	0	0	0	0	0	0	0	0	3.74869e-05	0	0	0	0	0	0	0	0	0	0	0	0	3.98827e-05	0
Bacteria;Proteobacteria;Betaproteobacteria;Burkholderiales;Burkholderiaceae;Limnobacter	0	0	0	0	0	0	0	0	0	0	1.20811e-05	4.68933e-05	0	0	0	0	0	2.60284e-05	0	0	0	0	0	0	0	0	0	0	0	0	0	0	0	0	0	0	0	0	0	0	0	0	0	0	0	0	0	0	0
Bacteria;Proteobacteria;Betaproteobacteria;Burkholderiales;Burkholderiaceae;Pandoraea	0	0	0	0	0	0	0	0	0	0	0	0	0	0	0	0	0	0	0	0	0	0	0	0	0	0	0	0	0	0	0	0	3.59525e-05	0	0	0	0	0	0	0	0	0	0	0	0	0	0	0	0
Bacteria;Proteobacteria;Betaproteobacteria;Burkholderiales;Burkholderiaceae;Polynucleobacter	0	0	0	0	0	0	0	0	0	0	0	0	0	0	0	0	0	0	0	0	0	2.597e-05	0	0	0	0	0	0	0	0	0	0	3.59525e-05	0	0	0	0	0	0	0	0	1.97722e-05	0	0	0	0	0	0	0
Bacteria;Proteobacteria;Betaproteobacteria;Burkholderiales;Burkholderiaceae;Ralstonia	0	0	0	0	0	0	0	0	0	0	0	0	0	0	0	0	0	1.30142e-05	0	0	0	0	0	0	0	0	0	0	0	0	0	0	0	0	0	0	0	0	0	0	0	0	0	0	0	0	0	0	0
Bacteria;Proteobacteria;Betaproteobacteria;Burkholderiales;Comamonadaceae;Aquabacterium	0	0	0	0	0	0	0	0	0	0	0	0	0	0	0	0	0	0	0	0	0	0	0	0	0	0	0	0	0	0	0	0	0	0	0	0.000496323	0	0	0	0	0	0	0	0	0	0	0	0	0
Bacteria;Proteobacteria;Betaproteobacteria;Burkholderiales;Comamonadaceae;Comamonas	0	0	0	0	0	0	0	0	0	0	2.41622e-05	0	0	0	0	0	4.66723e-05	1.30142e-05	0	4.66157e-05	7.83515e-05	0.00033761	0	0	0	3.29218e-05	0	0	0	0	0	0	1.79762e-05	0	0	9.02405e-05	0	0	2.00028e-05	0	2.62398e-05	0	0	0	0	0	0	0	0
Bacteria;Proteobacteria;Betaproteobacteria;Burkholderiales;Comamonadaceae;Delftia	0	0	0	0	0	0	0	0	0	0	0	0	0	0	0	0	0	0	0	0	3.91757e-05	0.00012985	0	0	0	0	0	0	0	0	0	0	1.79762e-05	0	0	0	0	0	0	2.72807e-05	0	0	0	0	0	0	0	0	0
Bacteria;Proteobacteria;Betaproteobacteria;Burkholderiales;Comamonadaceae;Lampropedia	0	0	0	0	0	0	0	0	0	0	0	4.68933e-05	0	0	0	0	0	0	0	4.66157e-05	0.00135156	0.00296058	0	0	0	0	0	0	0	0	0	0	0.000215715	0.000164372	3.74869e-05	0	0	0	0	0	0	0	0	0	0	0	0	0	0
Bacteria;Proteobacteria;Betaproteobacteria;Burkholderiales;Comamonadaceae;Other	0	0	0	0.00040347	0	2.12409e-05	0	0	3.56259e-05	0	1.20811e-05	0	0	0	0	0	0	0	0	0	0.000156703	0.00057134	0	0	0	0	0	0	0	0	0	0	0	2.05465e-05	0	0	2.70585e-05	0	4.00056e-05	0	0	1.97722e-05	0	2.51244e-05	0	0	1.70192e-05	0	0
Bacteria;Proteobacteria;Betaproteobacteria;Burkholderiales;Comamonadaceae;Pelomonas	0	0	0	0	0	0	0	0	0	0	0	0	0	0	0	0	0.000140017	0	0	0	0	0	0	0	0	0	0	0	0	0	0	0	0	0	0	0.000135361	0	0	0	0	0	0	0	0	0	0	0	0	0
Bacteria;Proteobacteria;Betaproteobacteria;Burkholderiales;Comamonadaceae;Polaromonas	0	0	0	0	0	0	0	0	0	0	0	0	0	0	0	0	0	0	0	0	1.95879e-05	0	0	0	0	0	0	0	0	0	0	0	0	0	0	0	0	0	0	0	0	0	0	0	0	0	1.70192e-05	0	0
Bacteria;Proteobacteria;Betaproteobacteria;Burkholderiales;Comamonadaceae;Variovorax	0	0.000927931	4.34594e-05	0.00040347	5.18376e-05	0	0	0	0	0	0	0	0	0	0	0	0.000233361	0	0	0	0	2.597e-05	0	0	3.18319e-05	0	0	0	3.09905e-05	0	0	0	0	0	0	0.000225601	0	0	2.00028e-05	0	0	0	0	0	0	0	0	3.98827e-05	0
Bacteria;Proteobacteria;Betaproteobacteria;Burkholderiales;Comamonadaceae;uncultured	0	0.000927931	8.69187e-05	0	0	0	0	0	0	0	2.41622e-05	0	0	0	0	0	0	0	0	0	0	0	0	0	0	0	0	0	0	0	0	0	0	0	0	0	0	0	0	0	0	0	0	0	0	0	0	0	0
Bacteria;Proteobacteria;Betaproteobacteria;Burkholderiales;Oxalobacteraceae;Massilia	0	0.00154655	0.000304216	0.00161388	0	0	0	0	0	0	0	0	0	0	0	0	0.000326706	2.60284e-05	0	0	7.83515e-05	7.79099e-05	0	0	0	3.29218e-05	0	0	0	0	0	0	0	2.05465e-05	0	0.000180481	0	0	0	0	0	0	0	0	0	0	0	0	0
Bacteria;Proteobacteria;Betaproteobacteria;Burkholderiales;Oxalobacteraceae;Other	0	0	0	0	0	2.12409e-05	0	0	0	0	0	0	0	0	0	0	0	0	0	0	0	0.00010388	0	0	0	0	0	0	0	0	0	0	0	0	0	0	0	0	0	0	0	0	0	0	0	0	0	0	0
Bacteria;Proteobacteria;Betaproteobacteria;Burkholderiales;Oxalobacteraceae;Oxalobacter	0	0	0	0.000201735	0	0	0	0	0	0	0	0	0	0	0	0	0	0	0	0	0	0	0	2.78311e-05	0	0	0	0	0	0	0	0	0	0	0	0	0	0	0	0	0	0	0	0	0	0	0	0	0
Bacteria;Proteobacteria;Betaproteobacteria;Burkholderiales;Oxalobacteraceae;Undibacterium	0	0	0	0	0	0	0	0	0	0	0	0	0	0	0	0	0	0	0	0	0	0	0	0	0	0	0	0	0	0	0	0	0	0	0	0	0	0	0	0	0	0	0	0	0	0	0	0	0
Bacteria;Proteobacteria;Betaproteobacteria;Hydrogenophilales;Hydrogenophilaceae;Hydrogenophilus	0	0	0	0	0	0	0	0	0	0	0	0	0	0	0	0	0	0	0	0	0	0	0	0	0	0	0	0	0	0	0	0	0	0	0	0	0	0	0	0	0	0	0	0	0	0	0	0	0
Bacteria;Proteobacteria;Betaproteobacteria;Methylophilales;Methylophilaceae;Methylobacillus	0	0	0	0	0	0	0	0	0	0	0	0	0	0	0	0	0	0	0	0	3.91757e-05	2.597e-05	0	0	0	0	0	0	0	0	0	0	0	0	0	0	0	0	0	0	0	0	0	0	0	0	0	0	0
Bacteria;Proteobacteria;Betaproteobacteria;Methylophilales;Methylophilaceae;Methylophilus	0	0	0	0	0	0	0	0	0	0	0	0	0	0	0	0	0	0	0	0	1.95879e-05	0	0	0	0	0	0	0	0	0	0	0	0	0	0	0	0	0	0	0	0	0	0	0	0	0	0	0	0
Bacteria;Proteobacteria;Betaproteobacteria;Methylophilales;Methylophilaceae;uncultured	0	0	0	0	2.59188e-05	0	0	0	3.56259e-05	0	0	0	0	0	0	0	0	0	0	0	0	0	0	0	0	0	0	0	0	0	0	0	0	0	0	0	0	0	0	0	0	0	0	0	0	0	0	0	0
Bacteria;Proteobacteria;Betaproteobacteria;Neisseriales;Neisseriaceae;Neisseria	0	0	0	0	0	0	0	0	0	0	0	0	0	0	0	0	0	0	0	0	0	0	0	0	0	0	0	0	0	0	0	0	0	0	0	0.000270721	0	0	0	0	0	0	0	0	0	0	0	0	0
Bacteria;Proteobacteria;Betaproteobacteria;Neisseriales;Neisseriaceae;Vitreoscilla	0	0	0	0	0	0	0	0	0	0	0	0	0	0	0	0	0	0	0	0	7.83515e-05	0.0002597	0	0	0	0	0	0	0	0	0	0	3.59525e-05	0	0	0	0	0	0	0	0	0	0	0	0	0	0	0	0
Bacteria;Proteobacteria;Betaproteobacteria;Neisseriales;Neisseriaceae;uncultured	0	0.00030931	0	0	0	0	0	0	0	0	1.20811e-05	0	0	0	0	0.00100536	0.000140017	0	0	0	0	0	0	0	0	0	0	0	0	0	0	0	0	4.10931e-05	3.74869e-05	0.000135361	0	0	0	2.72807e-05	0	0	0	0	0	0	0	0	0
Bacteria;Proteobacteria;Betaproteobacteria;Nitrosomonadales;Nitrosomonadaceae;Nitrosomonas	0	0	0	0	0	0	0	0	0	0	0	0	0	0	0	0	0	0	0	0	0	0	0	0	0	0	0	0	0	0	0	0	0	0	0	0	0	0	2.00028e-05	0	0	0	1.55029e-05	0	0	0	0	0	0
Bacteria;Proteobacteria;Betaproteobacteria;Nitrosomonadales;Nitrosomonadaceae;Other	0	0	0	0	0	0	0	0	0	0	8.45676e-05	9.37866e-05	0	0	0	0	0	0	0	0	0	0	0	0	0	0	0	0	0	0	0	0	0	0	0	0	0	0	0	0	0	0	0	0	0	0	0	0	0
Bacteria;Proteobacteria;Betaproteobacteria;Nitrosomonadales;Nitrosomonadaceae;uncultured	0	0	0	0	0	0	0	0	0	0	2.41622e-05	0	0	0	0	0	0	0	0	0	0	0	0	0	0	0	0	0	0	0	0	0	0	0	0	0	0	0	0	0	0	0	0	0	0	0	0	0	0
Bacteria;Proteobacteria;Betaproteobacteria;Rhodocyclales;Rhodocyclaceae;Azoarcus	0	0	0	0	0	0	0	0	0	0	0	0	0	0	0	0	0	0	0	0	3.91757e-05	0	0	0	0	0	0	0	0	0	0	0	0	0	0	0	0	0	0	0	0	0	0	0	0	0	0	0	0
Bacteria;Proteobacteria;Betaproteobacteria;Rhodocyclales;Rhodocyclaceae;Azospira	0	0	0	0	0	0	0	0	0	0	0	0	0	0	0	0	0	0	0	0	3.91757e-05	0	0	0	0	0	0	0	0	0	0	0	0	0	0	0	0	0	0	0	0	0	0	0	0	0	0	0	0
Bacteria;Proteobacteria;Betaproteobacteria;Rhodocyclales;Rhodocyclaceae;Dechloromonas	0	0	0	0	0	0	0	0	0	0	0	0	0	0	0	0	0	0	0	0	5.87636e-05	0	0	0	0	0	0	0	0	0	0	0	0	0	0	0	0	0	0	0	0	0	0	0	0	0	0	0	0
Bacteria;Proteobacteria;Betaproteobacteria;Rhodocyclales;Rhodocyclaceae;Other	0	0.00061862	0	0	0	0	0	0	0	0	0	0	0	0	0	0	0	0	0	0	0	0	0	0	0	0	0	0	0	0	0	0	0	0	0	0	0	0	0	0	0	0	0	0	0	0	0	0	0
Bacteria;Proteobacteria;Betaproteobacteria;Rhodocyclales;Rhodocyclaceae;Zoogloea	0	0	0	0	0	0	0	0	0	0	0	0	0	0	0	0	0	1.30142e-05	0	0	0	0	0	0	0	0	0	0	0	0	0	0	0	0	0	0	0	0	0	0	0	0	0	0	0	0	0	0	0
Bacteria;Proteobacteria;Betaproteobacteria;Rhodocyclales;Rhodocyclaceae;uncultured	0	0	0	0	0	0	0	0	0	0	0	0	0	0	0	0	0	0	0	0	0	0	0	0	0	0	0	0	0	0	0	0	0	0	0	0	0	0	0	0	0	0	0	0	0	0	0	0	0
Bacteria;Proteobacteria;Betaproteobacteria;TRA3-20;uncultured bacterium;Other	0	0	0	0	0	0	0	0	0	0	0	0	0	0	0	0	0	0	0	0	0	0	0	0	0	0	0	0	0	0	0	0	0	0	0	0	0	0	0	0	0	0	0	0	0	0	0	0	0
Bacteria;Proteobacteria;Deltaproteobacteria;43F-1404R;uncultured bacterium;Other	0	0	0	0	0	0	0	0	0	0	0	0	0	0	0	0	0	0	0	0	0	0	0	0	0	0	0	0	0	0	0	0	0	0	0	0	0	0	0	0	0	0	0	0	0	0	0	0	0
Bacteria;Proteobacteria;Deltaproteobacteria;Bdellovibrionales;Bacteriovoraceae;Bacteriovorax	0	0	0	0	0	0	0	0	0	0	3.62433e-05	9.37866e-05	0	0	0	0	0	2.60284e-05	0	0	0	0	0	0	0	0	0	0	0	0	0	0	0	0	0	0	0	0	0	0	0	0	0	0	0	0	0	0	0
Bacteria;Proteobacteria;Deltaproteobacteria;Bdellovibrionales;Bacteriovoraceae;Peredibacter	0	0	0	0	0	0	0	0	0	0	0.000193297	0	0	0	0	0	0	0	0	0	3.91757e-05	0	0	0	0	0	0	0	0	0	0	0	0	0	0	0	5.41169e-05	0	0	0	0	0	0	0	0	0	0	0	0
Bacteria;Proteobacteria;Deltaproteobacteria;Bdellovibrionales;Bacteriovoraceae;uncultured	0	0	0	0	0	0	0	0	0	0	0	0	0	0	0	0	0	0	0	0	1.95879e-05	0	0	0	0	0	0	0	0	0	0	0	0	0	0	0	0	0	0	0	0	0	0	0	0	0	0	0	0
Bacteria;Proteobacteria;Deltaproteobacteria;Bdellovibrionales;Bdellovibrionaceae;Bdellovibrio	0	0	0	0.000201735	0	0	0	0	0	0	0	0	0	0	0	0	0	0	0	0	0	0	0	0	0	0	0	0	0	0	0	0	0	0	0	0	0	0	0	0	0	0	0	0	0	0	0	0	0
Bacteria;Proteobacteria;Deltaproteobacteria;Desulfobacterales;Desulfobacteraceae;Desulfosalsimonas	0	0	0	0	0	0	0	0	0	0	4.83244e-05	0	0	0	0	0	0	0	0	0	0	0	0	0	0	0	0	0	0	0	0	0	0	0	0	0	0	0	0	0	0	0	0	0	0	0	0	0	0
Bacteria;Proteobacteria;Deltaproteobacteria;Desulfobacterales;Desulfobacteraceae;Other	0	0	0	0	0	0	0	0	0	0	0	0	0	0	0	0	0	0	0	0	0	0	0	0	0	0	0	0	0	0	0	0	0	0	0	0	0	0	0	0	0	0	0	0	0	0	0	0	0
Bacteria;Proteobacteria;Deltaproteobacteria;Desulfobacterales;Desulfobulbaceae;Desulfobulbus	0	0	0	0	0	0	0	0	0	0	0	0	3.14574e-05	0	0	0	0	0	0	0	0	0	0	0	0	0	0	0	0	0	0	0	0	0	0	0	0	0	0	0	0	0	0	0	0	0	0	0	0
Bacteria;Proteobacteria;Deltaproteobacteria;Desulfobacterales;Desulfobulbaceae;Desulfurivibrio	0	0	0	0	0	0	0	0	0	0	0	4.68933e-05	0	0	0	0	0	0	0	0	0	0	0	0	0	0	0	0	0	0	0	0	0	0	0	0	0	0	0	0	0	0	0	0	0	0	0	0	0
Bacteria;Proteobacteria;Deltaproteobacteria;Desulfovibrionales;Desulfohalobiaceae;Desulfovermiculus	0	0	0	0	0	0	0	0	0	0	1.20811e-05	0	0	0	0	0	0	0	0	0	0	0	0	0	0	0	0	0	0	0	0	0	0	0	0	0	0	0	2.00028e-05	2.72807e-05	2.62398e-05	0	0	0	0	0	0	0	1.93817e-05
Bacteria;Proteobacteria;Deltaproteobacteria;Desulfovibrionales;Desulfovibrionaceae;Desulfovibrio	0	0	0	0	0	0	0	0	0	0	0	0	0	0	0	0	0	0	0	0	5.87636e-05	0.00012985	0	0	0	0	0	0	0	0	0	0	1.79762e-05	2.05465e-05	0	0	0	0	0	0	0	0	0	0	0	0	0	0	0
Bacteria;Proteobacteria;Deltaproteobacteria;Desulfuromonadales;GR-WP33-58;uncultured bacterium	0.000762486	0	0	0	0	0	0	0	0	0	0	0	0	0	0	0	0	0	0	0	0	0	0	0	0	0	0	0	0	0	0	0	0	0	0	0	5.41169e-05	8.14974e-05	0	0	0	0	0	0	0	0	0	0	0
Bacteria;Proteobacteria;Deltaproteobacteria;Myxococcales;0319-6G20;uncultured bacterium	0	0	0	0	0	0	0	0	0	0	0	9.37866e-05	0	0	0	0	0	0	0	0	0	0	0	0	0	0	0	0	0	0	0	0	0	0	0	0	0	0	0	0	0	0	0	0	0	0	0	0	0
Bacteria;Proteobacteria;Deltaproteobacteria;Myxococcales;Cystobacterineae;uncultured	0	0	0	0	0	0	0	0	0	0	0	0	0	0	0	0	0	0	0	0	1.95879e-05	0	0	0	0	0	0	0	0	0	0	0	0	0	0	0	0	0	0	0	0	0	0	0	0	0	0	0	0
Bacteria;Proteobacteria;Deltaproteobacteria;Myxococcales;JG37-AG-15;uncultured bacterium	0	0	0	0	0	0	0	0	0	0	0	0	0	0	0	0	0	0	0	0	0	7.79099e-05	0	0	0	0	0	0	0	0	0	0	0	0	0	0	0	0	0	0	0	0	0	0	0	0	0	0	0
Bacteria;Proteobacteria;Deltaproteobacteria;Myxococcales;Sorangiineae;Polyangiaceae	0	0	0	0	0	0	0	0	0	0	0	0	0	0	0	0	0	0	0	0	1.95879e-05	0	0	0	0	0	0	0	0	0	0	0	0	0	0	0	0	0	0	0	0	0	0	0	0	0	0	0	0
Bacteria;Proteobacteria;Deltaproteobacteria;Syntrophobacterales;Syntrophaceae;Smithella	0	0	0	0	0	0	0	0	0	0	0	0	0	0	0	0	0	0	0	0	0	0	0	0	3.18319e-05	0	0	0	0	0	0	0	0	0	0	0	0	0	0	0	0	0	0	0	0	0	0	0	0
Bacteria;Proteobacteria;Deltaproteobacteria;Syntrophobacterales;Syntrophaceae;uncultured	0	0	0	0	0	0	0	0	0	0	0	0	0	0	0	0	0	0	0	0	0	0	0	0	0	0	0	0	0	0	0	0	0	0	0	0	0	0	0	0	0	0	0	0	0	0	0	0	0
Bacteria;Proteobacteria;Epsilonproteobacteria;Campylobacterales;Campylobacteraceae;Campylobacter	0.000381243	0	0	0	0	0	0	0	0	0	0	0	0	0	0	0	0	0	0	0	0	0	0	0	0	0	0	0	0	0	0	0	0	0	0	0	0	0	0	0	0	0	0	0	0	0	0	0	0
Bacteria;Proteobacteria;Epsilonproteobacteria;Campylobacterales;Helicobacteraceae;Helicobacter	0	0	0	0	0	0	0	0	0	0	0	0	0	0	0	0	0	0	0	0	0	0	0	0	0	0	0	0	0	0	0	0	0	2.05465e-05	0	0.0101521	0	0	0	2.72807e-05	0	0	0	0	0	0	0	0	0
Bacteria;Proteobacteria;Epsilonproteobacteria;Campylobacterales;Helicobacteraceae;Sulfurimonas	0	0	0	0	0	0	0	0	0	0	0	0	0	0	0	0	0	0	0	0	1.95879e-05	2.597e-05	0	0	0	0	0	0	0	0	0	0	0	0	0	0	0	0	0	0	0	0	0	0	0	0	0	0	0
Bacteria;Proteobacteria;Gammaproteobacteria;Aeromonadales;Aeromonadaceae;Aeromonas	0	0.00030931	0	0.00040347	0	0	0	0	0	0	0	0	0	0	0	0	0	0	0	0	0	0	0	0	0	0	0	0	0	0	0	0	0	0	0	0	0	0	0	0	0	0	0	0	0	0	1.70192e-05	0	0
Bacteria;Proteobacteria;Gammaproteobacteria;Aeromonadales;Aeromonadaceae;Oceanisphaera	0	0	0	0	0	0	0	0	0	0	0	0	0	0	0	0	0	0	0	0	0	0	0	0	0	0	0	0	0	0	0	0	0	0	0	0	0	0	0	0	0	0	0	0	0	0	0	0	0
Bacteria;Proteobacteria;Gammaproteobacteria;Aeromonadales;Aeromonadaceae;Other	0	0	0	0	0	0	0	0	0	0	0	0	0	0	0	0	0	0	0	0	0	0	0	0	0	3.29218e-05	0	0	0	0	0	0	0	0	0	0	0	0	0	0	0	0	0	0	0	0	0	0	0
Bacteria;Proteobacteria;Gammaproteobacteria;Aeromonadales;Aeromonadaceae;Tolumonas	0	0	0	0	0	0	0	0	0	0	0	0	0	0	0	0	0	0	0	0	0	0	0	0	0	0	0	0	0	0	0	0	0	0	0	0	0	0	0	0	0	0	0	0	0	0	0	0	1.93817e-05
Bacteria;Proteobacteria;Gammaproteobacteria;Aeromonadales;Aeromonadaceae;uncultured	0	0	0	0	0	0	0	0	0	0	0	0	0	0	0	0	0	0	0	0	0	0	0	0	0	0	0	0	0	0	0	0	0	0	0	0	0	0	0	0	0	0	0	0	0	0	0	0	0
Bacteria;Proteobacteria;Gammaproteobacteria;Aeromonadales;Succinivibrionaceae;Succinivibrio	0	0	0	0	0	0	0	0	0	0	0	0	0	0	0	0.000670241	0	0	0	0	0	0	0	0	0	0	0	0	0	0	0	0	0	0	0	0	0	0	0	0	0	0	0	0	0	0	0	0	0
Bacteria;Proteobacteria;Gammaproteobacteria;Alteromonadales;Alteromonadaceae;Aestuariibacter	0	0	0	0	0	0	0	0	0	0	0	0	0	0	0	0	0	0	0	0	0	0	0	0	0	0	0	0	0	0	0	0	0	0	0	0	0	0	0	0	0	0	1.55029e-05	0	0	0	0	0	0
Bacteria;Proteobacteria;Gammaproteobacteria;Alteromonadales;Alteromonadaceae;Alteromonas	0	0	0	0	0	0	0	0.000362376	0.000231568	1.95278e-05	1.20811e-05	9.37866e-05	0.000157287	0.000482215	0	0	0	3.90427e-05	0.000317556	6.99236e-05	0	2.597e-05	3.37906e-05	0	0.000572975	0.000263374	0.000292255	0.000739645	6.19809e-05	9.58655e-05	0.000443369	0.000136783	3.59525e-05	2.05465e-05	3.74869e-05	0	0.000189409	0.000108663	8.00112e-05	8.1842e-05	0	0.000573394	0.000465087	0.000477363	0.000161972	0.000292026	8.50962e-05	0.000199414	0.000368253
Bacteria;Proteobacteria;Gammaproteobacteria;Alteromonadales;Alteromonadaceae;Marinimicrobium	0	0	0	0	0	0	0	0	0	0	0	0	0	0	0	0	0	0	0	0	0	0	0	0	0	0	0	0	0	0	0	0	1.79762e-05	0	0	0	0	0	0	0	0	0	0	0	0	0	0	0	0
Bacteria;Proteobacteria;Gammaproteobacteria;Alteromonadales;Alteromonadaceae;Marinobacter	0	0	0	0	0	0	0	4.72664e-05	0.000285007	0.00017575	0.0266509	0.0167409	0.000346032	0.000413328	0	0.00100536	4.66723e-05	3.90427e-05	0.000116994	4.66157e-05	0.00176291	0.00010388	6.75813e-05	5.56622e-05	0.000127328	0	0	0	0	2.73901e-05	0.00014779	0	3.59525e-05	0.000143826	0.000149948	0	2.70585e-05	0.000162995	8.00112e-05	2.72807e-05	0	0.000237267	0.000186035	0.000276368	0.000143976	0.000166872	0.000102115	0.000119648	0.000290726
Bacteria;Proteobacteria;Gammaproteobacteria;Alteromonadales;Alteromonadaceae;Melitea	0	0	0	0	0	0	0	0	0	1.95278e-05	0	0	0	0	0	0	0	0	0	0	0	0	0	0	0	0	0	0	0	0	0	0	0	0	0	0	0	0	0	0	0	0	0	0	0	0	0	0	0
Bacteria;Proteobacteria;Gammaproteobacteria;Alteromonadales;Alteromonadaceae;Porticoccus	0	0	0	0.000201735	0	0	0	0	0	0	7.24865e-05	4.68933e-05	0	2.29626e-05	0	0	0	0	0	0	0	0	0	0	0	0	0	0	0	1.36951e-05	0	0	0	0	0	0	0	0	0	0	0	0	3.10058e-05	0	0	0	0	0	5.81452e-05
Bacteria;Proteobacteria;Gammaproteobacteria;Alteromonadales;Alteromonadaceae;Simiduia	0	0	0	0	0	0	0	0	0	0	0	0	0	0	0	0	0	0	0	0	0	0	0	0	0	0	0	0	0	0	0	0	0	0	0	0	0	0	0	0	0	0	0	2.51244e-05	0	0	0	0	0
Bacteria;Proteobacteria;Gammaproteobacteria;Alteromonadales;Alteromonadaceae;uncultured	0	0	0	0	0	0	0	0	0	0	0	0	0	0	0	0	0	0	0	0	0	0	0	0	3.18319e-05	0	0	0	0	0	0	0	0	0	0	0	0	0	0	0	0	0	0	0	1.79969e-05	0	0	0	0
Bacteria;Proteobacteria;Gammaproteobacteria;Alteromonadales;Celerinatantimonadaceae;Other	0	0	0	0	0	0	0	0	0	0	0	0	0	0	0	0	0	0	0	0	0	0	0	0	0	0	0	4.35085e-05	0	0	0	0	0	0	0	0	2.70585e-05	2.71658e-05	0	0	0	1.97722e-05	0	0	0	0	0	0	0
Bacteria;Proteobacteria;Gammaproteobacteria;Alteromonadales;Colwelliaceae;Other	0	0	0	0	0	0	0	1.57555e-05	0	0	0	0	0	0	0	0	0	1.30142e-05	0	0	0	0	3.37906e-05	0	3.18319e-05	3.29218e-05	0	4.35085e-05	0	0	0	0	0	0	0	0	0	0	0	0	0	3.95444e-05	3.10058e-05	2.51244e-05	1.79969e-05	2.0859e-05	0	0	1.93817e-05
Bacteria;Proteobacteria;Gammaproteobacteria;Alteromonadales;Colwelliaceae;Thalassomonas	0	0	0	0	0	0	0	0	0	0	0	0	0	0	0	0	0	0	0	0	0	0	0	0	0	0	0	8.70171e-05	0	0	0	0	0	0	0	0	0	2.71658e-05	0	0	0	0	3.10058e-05	0	1.79969e-05	0	0	0	0
Bacteria;Proteobacteria;Gammaproteobacteria;Alteromonadales;Colwelliaceae;uncultured	0	0	0	0	0	0	0	0	0	0	0	0	0	0	0	0	0	0	0	0	0	0	0	0	0	0	0	0	0	1.36951e-05	0	0	1.79762e-05	0	0	0	0	0	0	0	0	0	0	0	0	0	0	0	0
Bacteria;Proteobacteria;Gammaproteobacteria;Alteromonadales;Colwelliaceae;uncultured gamma proteobacterium	0	0	0	0	0	0	0	0	0	0	0	0	0	0	0	0	0	0	0	0	0	0	0	0	0	0	0	0	0	0	0	0	0	0	0	0	0	0	0	0	0	0	0	0	0	0	0	0	0
Bacteria;Proteobacteria;Gammaproteobacteria;Alteromonadales;Ferrimonadaceae;Ferrimonas	0	0	0	0	0	0	0	0	0	0	0	0	0	0	0	0	0	0	0	0	0	0	0	0	0	0	0	4.35085e-05	0	0	0	0	0	0	0	0	0	0	0	0	0	0	0	0	0	2.0859e-05	0	0	0
Bacteria;Proteobacteria;Gammaproteobacteria;Alteromonadales;Idiomarinaceae;Idiomarina	0	0	0	0	0	0	0	0	1.78129e-05	0	2.41622e-05	0	0	2.29626e-05	0	0.000670241	0	2.60284e-05	8.35673e-05	0	0.000215467	0.00054537	0	0	0.000127328	6.58436e-05	0.000146128	0	0	0	3.69474e-05	0	5.39287e-05	6.16396e-05	0	0	0.000243526	0.000597647	8.00112e-05	0.000136403	0	5.93167e-05	3.10058e-05	7.53731e-05	0.000107982	8.34359e-05	5.10577e-05	0.00013959	7.75269e-05
Bacteria;Proteobacteria;Gammaproteobacteria;Alteromonadales;Idiomarinaceae;Other	0	0	0	0	0	0	0	0	0	0	1.20811e-05	0	0	0	0	0	0	0	0	0	0	0	0	0	0	0	0	0	0	0	0	0	0	0	0	0	0	0	0	0	0	0	0	0	0	0	0	0	0
Bacteria;Proteobacteria;Gammaproteobacteria;Alteromonadales;Idiomarinaceae;Pseudidiomarina	0	0	0	0	0	0	0	0	0	0	0	0	0	0	0	0	0	0	0	0	1.95879e-05	0	0	0	0	0	0	0	0	0	0	0	0	0	0	0	0	2.71658e-05	0	0	0	0	0	0	0	0	0	0	0
Bacteria;Proteobacteria;Gammaproteobacteria;Alteromonadales;Idiomarinaceae;uncultured	0	0	0	0	0	0	0	0	0	0	0	0	0	0	0	0	0	0	0	0	0.000195879	5.194e-05	0	0	0	0	0	0	0	0	0	0	0	0	0	0	0	0	0	0	0	0	0	0	3.59939e-05	0	0	0	0
Bacteria;Proteobacteria;Gammaproteobacteria;Alteromonadales;Other;Other	0	0	0	0	0	0	0	9.45329e-05	0	1.95278e-05	0	0	3.14574e-05	0	0	0	4.66723e-05	0.000104114	5.01404e-05	2.33079e-05	0	2.597e-05	0	0	0.000222823	0.000131687	0.000194837	0.000174034	0	4.10852e-05	0.000166263	2.27972e-05	0	0	0	4.51202e-05	0	5.43316e-05	0	5.45613e-05	0	0.000158178	0.000139526	0.000125622	7.19878e-05	6.25769e-05	3.40385e-05	9.97069e-05	0.000174436
Bacteria;Proteobacteria;Gammaproteobacteria;Alteromonadales;Pseudoalteromonadaceae;Pseudoalteromonas	0	0.00061862	0	0.00040347	0	6.37227e-05	6.453e-05	0	0	0	0	0	0	0	0	0	0	3.90427e-05	0	0	0.000352582	0.000986859	0	0	3.18319e-05	9.87654e-05	0	4.35085e-05	0	1.36951e-05	0	0	3.59525e-05	6.16396e-05	3.74869e-05	0	0.000108234	0.000162995	0	0	0	3.95444e-05	0	0	1.79969e-05	4.17179e-05	1.70192e-05	1.99414e-05	1.93817e-05
Bacteria;Proteobacteria;Gammaproteobacteria;Alteromonadales;Psychromonadaceae;Psychromonas	0	0	0	0	0	0	0	0	0	0	0	0	0	0	0	0	0	0	0	0	0	0	0	0	0	0	0	0	0	0	0	0	0	0	0	0	0	0	0	0	0	0	0	0	0	0	1.70192e-05	0	0
Bacteria;Proteobacteria;Gammaproteobacteria;Alteromonadales;Shewanellaceae;Other	0	0	0	0	0	0	0	0	0	0	0	0	0	0	0	0	0	0	0	0	0	0	0	0	0	0	0	0	0	0	0	0	0	0	0	0	0	0	0	0	0	0	0	0	0	0	0	0	0
Bacteria;Proteobacteria;Gammaproteobacteria;Alteromonadales;Shewanellaceae;Shewanella	0	0.00123724	0.000521512	0.000201735	2.59188e-05	2.12409e-05	0	3.1511e-05	3.56259e-05	0	9.66487e-05	9.37866e-05	0	0	0	0	0	1.30142e-05	0	0.000186463	0.0012928	0.00215551	0.000439278	0.000473129	0.000286487	0.000823045	0.000292255	0.000261051	3.09905e-05	0	0	0	0.000161786	0.000143826	0.000487329	0.000451202	0.000487053	0.000244492	0.00036005	0.000300087	0.000131199	5.93167e-05	0.000124023	0.000175871	0.000107982	0.000104295	6.8077e-05	9.97069e-05	9.69086e-05
Bacteria;Proteobacteria;Gammaproteobacteria;B38;Other;Other	0	0	0	0	0	0	0	0	0	0	0	0	0	0	0	0	0	0	0	0	0	0	0	2.78311e-05	0	0	0	0	0	0	0	0	0	0	0	0	0	0	0	0	0	0	0	0	0	0	0	0	0
Bacteria;Proteobacteria;Gammaproteobacteria;B38;Vibrio sp. r26;Other	0	0	0	0	0	0	0	0	0	0	0	0	0	0	0	0	0	0	0	0	0	2.597e-05	0	0.000139156	0	3.29218e-05	0	0	0	0	0	0	0	0	0	0	0	2.71658e-05	0	0	0	1.97722e-05	0	0	1.79969e-05	4.17179e-05	0	0	0
Bacteria;Proteobacteria;Gammaproteobacteria;B38;uncultured bacterium;Other	0	0	0	0	0	0	0	0.000126044	5.34388e-05	1.95278e-05	0	0	0	0	0	0	0	7.80853e-05	0.000150421	9.32314e-05	0.000332994	0.00023373	3.37906e-05	0	9.54958e-05	0.000164609	9.74184e-05	0.000261051	3.09905e-05	4.10852e-05	0.000166263	0	3.59525e-05	0.000184919	3.74869e-05	0	0	0	4.00056e-05	0	0	0.000217494	0.000232544	0.000200995	7.19878e-05	0.000187731	0	9.97069e-05	0.00011629
Bacteria;Proteobacteria;Gammaproteobacteria;Cardiobacteriales;Cardiobacteriaceae;Suttonella	0	0	0	0	0.000855321	0.000127445	2.151e-05	0.000598708	1.78129e-05	0	2.41622e-05	4.68933e-05	0	0	0	0	0	1.30142e-05	1.67135e-05	0	0	2.597e-05	0	0	0	0	0	8.70171e-05	0	0	5.54211e-05	0	0	0	0	0	0	2.71658e-05	2.00028e-05	2.72807e-05	0	0	0	0	0	0	0	0	0
Bacteria;Proteobacteria;Gammaproteobacteria;Chromatiales;Chromatiaceae;Rheinheimera	0.000381243	0	4.34594e-05	0.000201735	0	0	0	0	0	0	0	0	0	0	0	0	0	2.60284e-05	0	0	0.000156703	0.00028567	0	0	0	0	0	0	0	0	0	0	3.59525e-05	4.10931e-05	0	0	0	0	2.00028e-05	0	0	0	0	0	0	0	0	0	0
Bacteria;Proteobacteria;Gammaproteobacteria;Chromatiales;Ectothiorhodospiraceae;Aquasalimonas	0	0	0	0	0	0	0	0	0	0	0	0	0	0	0	0	0	0	0	0	0	0	0	0	0	0	0	0	0	0	0	0	0	0	0	0	0	0	0	0	0	0	0	0	0	0	0	1.99414e-05	0
Bacteria;Proteobacteria;Gammaproteobacteria;Chromatiales;Ectothiorhodospiraceae;Other	0	0	0	0	0	0	0	1.57555e-05	0	0	8.45676e-05	0	3.14574e-05	0	0	0	0	0	3.34269e-05	0	0	0	0	0	0	0	0	0	0	1.36951e-05	1.84737e-05	0	0	0	0	0	0	0	0	0	0	0	4.65087e-05	2.51244e-05	0	2.0859e-05	1.70192e-05	0	1.93817e-05
Bacteria;Proteobacteria;Gammaproteobacteria;Chromatiales;Other;Other	0	0	0	0	0	0	0	0	0	1.95278e-05	0	0	0	0	0	0	0	0	0	4.66157e-05	0.000450521	0.000701189	0	0	0	0	0	0	0	0	0	0	0.000125834	0.000184919	0	0	0	0	0	0	0	0	0	0	0	0	0	0	0
Bacteria;Proteobacteria;Gammaproteobacteria;Enterobacteriales;Enterobacteriaceae;Citrobacter	0	0.00061862	4.34594e-05	0	0	0	0	0	0	0	0	0	0	0	0	0	0	0	0	2.33079e-05	0.000254642	0.00038955	0	0	0	0	0	0	0	0	0	0	0	2.05465e-05	0	0	0	0	2.00028e-05	0	0	0	0	0	0	0	1.70192e-05	1.99414e-05	0
Bacteria;Proteobacteria;Gammaproteobacteria;Enterobacteriales;Enterobacteriaceae;Enterobacter	0.000381243	0.00680483	0.000304216	0.00121041	2.59188e-05	8.49636e-05	0	1.57555e-05	7.12517e-05	0	1.20811e-05	0.000187573	0	0	0	0	0	9.10996e-05	0.000116994	0.000256386	0.00511243	0.00781696	3.37906e-05	2.78311e-05	3.18319e-05	0	4.87092e-05	0	0	1.36951e-05	0.000240158	0	0.000683097	0.000636943	0.000149948	0	2.70585e-05	0	0	2.72807e-05	2.62398e-05	3.95444e-05	7.75146e-05	0.000175871	3.59939e-05	2.0859e-05	0	3.98827e-05	1.93817e-05
Bacteria;Proteobacteria;Gammaproteobacteria;Enterobacteriales;Enterobacteriaceae;Erwinia	0	0	0	0	0	0	0	0	0	0	0	0	0	0	0	0	0	0	0	0	1.95879e-05	2.597e-05	0	0	0	0	0	0	0	0	0	0	0	0	0	0	0	0	0	0	0	0	0	0	0	0	0	0	0
Bacteria;Proteobacteria;Gammaproteobacteria;Enterobacteriales;Enterobacteriaceae;Hafnia-Obesumbacterium	0	0.00123724	0.000130378	0.000201735	0	0	0	0	0	0	0	4.68933e-05	0	0	0	0	0	0	0	4.66157e-05	0.000626812	0.00049343	0	0	3.18319e-05	0	0	0	0	0	0	0	5.39287e-05	8.21862e-05	0	0	0	0	0	0	0	0	0	0	0	0	0	0	0
Bacteria;Proteobacteria;Gammaproteobacteria;Enterobacteriales;Enterobacteriaceae;Klebsiella	0	0.00030931	0	0	0	0	0	0	0	0	0	0	0	0	0	0	0	0	0	0	1.95879e-05	7.79099e-05	0	0	0	0	0	0	0	0	0	0	0	0	0	0	0	0	0	0	0	1.97722e-05	0	0	1.79969e-05	0	0	0	0
Bacteria;Proteobacteria;Gammaproteobacteria;Enterobacteriales;Enterobacteriaceae;Morganella	0	0	0	0	0	0	0	0	0	0	0	0	0	0	0	0	0	0	0	0	0.000176291	0.00036358	0	0	0	0	0	0	0	0	0	0	3.59525e-05	2.05465e-05	0	0	0	0	0	0	0	0	0	0	0	0	0	0	0
Bacteria;Proteobacteria;Gammaproteobacteria;Enterobacteriales;Enterobacteriaceae;Pectobacterium	0	0	0	0	0	0	0	0	0	0	2.41622e-05	0	0	0	0	0	0	0	3.34269e-05	6.99236e-05	0.00166497	0.00350595	0	0	0	0	0	0	0	0	0	0	0.000125834	0.000369838	3.74869e-05	0	0	2.71658e-05	0	0	0	0	0	5.02487e-05	1.79969e-05	0	0	3.98827e-05	0
Bacteria;Proteobacteria;Gammaproteobacteria;Enterobacteriales;Enterobacteriaceae;Plesiomonas	0	0	0	0	0	0	0	0	0	0	0	0	0	0	0	0	0	0	0	0	0	2.597e-05	0	0	0	0	0	0	0	0	0	0	0	0	0	0	0	0	0	0	0	0	0	0	0	0	0	0	0
Bacteria;Proteobacteria;Gammaproteobacteria;Enterobacteriales;Enterobacteriaceae;Proteus	0	0	0	0	0	0	0	0	0	0	0	9.37866e-05	0	0	0	0	0	0	0	0.000116539	0.000763927	0.00218148	0	0	0	0	0	0	0	0	0	0	8.98812e-05	0.000390384	3.74869e-05	0	0	0	0	0	0	0	0	0	0	0	0	0	0
Bacteria;Proteobacteria;Gammaproteobacteria;Enterobacteriales;Enterobacteriaceae;Providencia	0	0	0	0	0	4.24818e-05	0	0	1.78129e-05	0	1.20811e-05	0	0	0	0	0	0	6.50711e-05	0	0.00032631	0.00268354	0.00537579	0	2.78311e-05	0	0	0	0	0	0	0	0	0.000395477	0.000452024	0.00224921	0	0	0	0	0	0	0	0	0	0	0	0	1.99414e-05	1.93817e-05
Bacteria;Proteobacteria;Gammaproteobacteria;Enterobacteriales;Enterobacteriaceae;Rahnella	0	0.00154655	0.000130378	0.00040347	2.59188e-05	2.12409e-05	0	1.57555e-05	3.56259e-05	1.95278e-05	0	0	0	0	0	0	0	0	0.000100281	0	0.000430933	0.00012985	0	0	0	0	0	0	0	0	3.69474e-05	0	3.59525e-05	0	0	0	0	0	0	0	0	0	3.10058e-05	2.51244e-05	0	0	0	0	1.93817e-05
Bacteria;Proteobacteria;Gammaproteobacteria;Enterobacteriales;Enterobacteriaceae;Raoultella	0	0.00030931	0	0	0	0	0	0	0	0	0	0	0	0	0	0	0	0	0	0	0.000137115	7.79099e-05	0	0	0	0	0	0	0	0	1.84737e-05	0	0	0	0	0	0	0	0	0	0	0	0	0	0	0	0	0	0
Bacteria;Proteobacteria;Gammaproteobacteria;Enterobacteriales;Enterobacteriaceae;Serratia	0	0.012991	0.000521512	0.00181561	0.000699808	0.000403577	4.302e-05	0.000157555	0.000178129	5.85835e-05	0	0.000234467	0	4.59253e-05	0	0	0	0.000182199	0.000300842	0.000209771	0.0043681	0.00688204	0	0	0	0	0	0.000217543	0	4.10852e-05	0.000314053	0	0.000611192	0.000575303	0.000187434	4.51202e-05	2.70585e-05	0	2.00028e-05	0	0	0.000375672	0.000248047	0.000427114	0.000125979	0.000250308	1.70192e-05	0.000219355	0.000213199
Bacteria;Proteobacteria;Gammaproteobacteria;Enterobacteriales;Enterobacteriaceae;Tatumella	0	0	4.34594e-05	0.000201735	0	0	0	0	1.78129e-05	0	0	0	0.000377489	0.000619991	0	0	0	0	0	4.66157e-05	0.00103816	0.0018179	0.000135163	2.78311e-05	0	0	0	0	0	1.36951e-05	0	2.27972e-05	0.00014381	0.000328745	0.000187434	0	8.11754e-05	0	0.000260036	0	0	5.93167e-05	0	2.51244e-05	1.79969e-05	0	6.8077e-05	3.98827e-05	0
Bacteria;Proteobacteria;Gammaproteobacteria;Enterobacteriales;Enterobacteriaceae;Yersinia	0	0.00061862	0	0	0	0	0	0	0	0	0	0	0	0	0	0	0	0	0	0	9.79394e-05	7.79099e-05	0	0	0	0	0	0	0	0	0	0	0	6.16396e-05	0	0	0	0	0	0	0	0	0	0	0	0	0	0	0
Bacteria;Proteobacteria;Gammaproteobacteria;KI89A clade;uncultured bacterium;Other	0	0	0	0	0	0	0	0	0	0	0	0	0	0	0	0	0	0	0	0	0	0	0	0	0	0	0	0	0	0	0	0	0	0	0	0	0	0	0	0	0	0	0	0	1.79969e-05	0	0	0	0
Bacteria;Proteobacteria;Gammaproteobacteria;Legionellales;Coxiellaceae;Coxiella	0	0	0	0	0	0	0	1.57555e-05	0	0	1.20811e-05	4.68933e-05	0	0	0	0	0	0	0	0	0	0	0	0	0	0	0	0	0	0	0	0	0	0	0	0	0	0	0	0	0	0	0	0	0	0	0	0	1.93817e-05
Bacteria;Proteobacteria;Gammaproteobacteria;Legionellales;Coxiellaceae;Rickettsiella	0	0	0	0	0	0	0	0	0	0	0	0	3.14574e-05	0	0	0	0	0	0	0	0	0	0	0	0	0	0	0	0	0	0	0	0	0	0	0	0	0	0	0	0	0	0	0	0	0	0	0	0
Bacteria;Proteobacteria;Gammaproteobacteria;Legionellales;Legionellaceae;Legionella	0	0	0	0	0	0	0	0	0	0	1.20811e-05	0	0	0	0	0	0	0	0	0	1.95879e-05	0	0	0	0	0	0	0	0	0	0	0	0	0	0	0	0	0	0	0	0	1.97722e-05	0	0	0	0	0	0	0
Bacteria;Proteobacteria;Gammaproteobacteria;Legionellales;Legionellaceae;uncultured	0	0	0	0	0	0	0	0	0	0	0	0	0	0	0	0	0	0	0	0	0	0	0	0	0	0	0	0	0	0	0	0	0	0	0	0	0	0	0	0	0	0	0	0	0	0	0	0	0
Bacteria;Proteobacteria;Gammaproteobacteria;Methylococcales;Crenotrichaceae;Crenothrix	0	0	0	0	0	0	0	0	0	0	0	0	0	0	0	0	0	0	0	0	0	0	0	0	0	0	0	0	0	0	0	0	0	0	0	0	0	0	0	0	0	0	0	0	0	0	0	0	0
Bacteria;Proteobacteria;Gammaproteobacteria;Methylococcales;Methylococcaceae;Methylothermus	0	0	0	0	0	0	0	0	0	0	1.20811e-05	0	0	0	0	0	0	0	0	0	0	0	0	0	0	0	0	0	0	0	0	0	0	0	0	0	0	0	0	0	0	0	0	0	0	0	0	0	0
Bacteria;Proteobacteria;Gammaproteobacteria;Oceanospirillales;Alcanivoracaceae;Alcanivorax	0	0	0	0	0	0	0	0	1.78129e-05	0	0	0	3.14574e-05	0	0	0	0	0	0	0	0	5.194e-05	0	0	0	0	0	0	0	0	0	0	0	2.05465e-05	0	0	0	5.43316e-05	0	0	0	0	0	0	0	0	0	0	0
Bacteria;Proteobacteria;Gammaproteobacteria;Oceanospirillales;Halomonadaceae;Carnimonas	0.000381243	0.000927931	0	0.00040347	0	0	0	4.72664e-05	0.000124691	3.90556e-05	0	0	0	0	0	0	0	3.90427e-05	5.01404e-05	0	0	2.597e-05	0	0	0	0	0	0	0	1.36951e-05	0.000110842	0	0	0	0	4.51202e-05	0	0	0	0	0	0.000197722	0.000124023	0.000175871	1.79969e-05	8.34359e-05	3.40385e-05	5.98241e-05	0.000232581
Bacteria;Proteobacteria;Gammaproteobacteria;Oceanospirillales;Halomonadaceae;Chromohalobacter	0	0	0	0	0	0	0	4.72664e-05	3.56259e-05	3.90556e-05	0	0	6.29148e-05	6.88879e-05	0	0	0	0	5.01404e-05	0	0	0	0	0	0	0	0	0	0	1.36951e-05	1.84737e-05	0	0	0	3.74869e-05	0	0.000324702	0.000135829	0	2.72807e-05	0	9.88611e-05	4.65087e-05	0	8.99847e-05	4.17179e-05	3.40385e-05	7.97655e-05	7.75269e-05
Bacteria;Proteobacteria;Gammaproteobacteria;Oceanospirillales;Halomonadaceae;Cobetia	0	0	0	0	0	4.24818e-05	0	3.1511e-05	1.78129e-05	0	1.20811e-05	0	0	0	0	0	0	1.30142e-05	0.000100281	4.66157e-05	0	0.00012985	0	0	0	3.29218e-05	0	0	0	2.73901e-05	0.000129316	0	1.79762e-05	0	3.74869e-05	0	0	0.000162995	0	2.72807e-05	0	0.00017795	7.75146e-05	0.000226119	1.79969e-05	4.17179e-05	1.70192e-05	9.97069e-05	7.75269e-05
Bacteria;Proteobacteria;Gammaproteobacteria;Oceanospirillales;Halomonadaceae;Halomonas	0	0	0	0	2.59188e-05	4.24818e-05	0	9.45329e-05	5.34388e-05	1.95278e-05	0.000120811	0.000187573	3.14574e-05	0	0	0	0	5.20569e-05	0.000150421	6.99236e-05	0.00054846	0.000831039	0	0	3.18319e-05	0.000131687	0.000292255	4.35085e-05	0	0	0.000129316	0	3.59525e-05	2.05465e-05	0	0	0.000108234	0.00032599	6.00084e-05	0.000109123	0	0.000217494	0.00026355	0.000125622	0.000197966	0.000354603	6.8077e-05	0	7.75269e-05
Bacteria;Proteobacteria;Gammaproteobacteria;Oceanospirillales;Halomonadaceae;Kushneria	0	0	0	0	0	0	0	0	0	0	0	0	0	0	0	0	0	0	0	0	1.95879e-05	2.597e-05	0	0	0	0	0	0	0	0	0	0	0	0	0	0	0	0	0	0	0	0	0	0	0	0	0	0	0
Bacteria;Proteobacteria;Gammaproteobacteria;Oceanospirillales;Halomonadaceae;Other	0.000381243	0.00030931	0	0	0	0	0	0	1.78129e-05	0	3.62433e-05	0	0	0	0	0	0	0	3.34269e-05	0	3.91757e-05	0	0	0	0	0	0	0	0	0	0	0	0	0	0	0	0.000108234	0	0	0	0	1.97722e-05	0	0	0	0	0	0	0
Bacteria;Proteobacteria;Gammaproteobacteria;Oceanospirillales;Halomonadaceae;uncultured	0	0	0	0	0	0	0	0	0	0	0	0	0	0	0	0.000335121	0	0	0	0	0	0	0	0	0	0	0	0	0	0	0	0	0	0	0	0	0	0	0	0	0	0	0	0	0	0	0	0	0
Bacteria;Proteobacteria;Gammaproteobacteria;Oceanospirillales;ML617.5J-3;Other	0	0	0	0	0	0	0	1.57555e-05	3.56259e-05	1.95278e-05	6.04054e-05	9.37866e-05	6.29148e-05	0	0	0	0	1.30142e-05	3.34269e-05	0	0	0	3.37906e-05	0	0	0	0	0	0	0	3.69474e-05	0	0	0	0	0	0	0	0	0	0	3.95444e-05	3.10058e-05	7.53731e-05	3.59939e-05	0	0	1.99414e-05	1.93817e-05
Bacteria;Proteobacteria;Gammaproteobacteria;Oceanospirillales;OM182 clade;uncultured bacterium	0	0	0	0	0	0	0	0	0	0	0	0	0	0	0	0	0	0	0	0	0	0	0	0	0	0	0	0	0	0	0	0	0	0	0	0	0	0	0	0	0	0	1.55029e-05	0	0	0	0	0	0
Bacteria;Proteobacteria;Gammaproteobacteria;Oceanospirillales;OM182 clade;uncultured gamma proteobacterium	0	0	0	0	0	0	0	0	0	0	0	0	0	0	0	0	0	0	0	0	0	0	0	0	0	0	0	0	0	0	0	0	0	0	0	0	0	0	0	0	0	0	0	0	0	0	0	0	1.93817e-05
Bacteria;Proteobacteria;Gammaproteobacteria;Oceanospirillales;Oceanospirillaceae;Marinomonas	0	0	0	0	0	0	0	0	1.78129e-05	0	0	9.37866e-05	0	0	0	0	0	0	0	0	0.00027423	0.00028567	0	0	9.54958e-05	6.58436e-05	0	0	0	0	1.84737e-05	0	0	0	0.0582171	0.000857285	0	5.43316e-05	0	0	0	1.97722e-05	3.10058e-05	7.53731e-05	0	0	8.50962e-05	0	1.93817e-05
Bacteria;Proteobacteria;Gammaproteobacteria;Oceanospirillales;Oceanospirillaceae;Marinospirillum	0	0	0	0.000201735	0	0	0	0	0	0	0	4.68933e-05	0	0	0	0.000335121	0	0	0	2.33079e-05	0.000137115	0.00059731	0	0	0	9.87654e-05	0	0	0	0	0	0	1.79762e-05	0	0	0	0.000541169	0.000679145	2.00028e-05	2.72807e-05	0	3.95444e-05	0	0	0	0	6.8077e-05	0	0
Bacteria;Proteobacteria;Gammaproteobacteria;Oceanospirillales;Oceanospirillaceae;Nitrincola	0	0	0	0	0	0	0	0	0	0	0.000289946	0.000375147	0	0	0	0	0	0	0	0	0.000117527	0	0	0	0	0	0	0	0	0	0	0	0	0	0	0	0	0	0	0	0	0	0	0	0	0	0	0	0
Bacteria;Proteobacteria;Gammaproteobacteria;Oceanospirillales;Oceanospirillaceae;Oceanobacter	0	0	0	0	0	0	0	0	0	0	0	0	0	0	0	0	0	0	0	0	7.83515e-05	7.79099e-05	0	0	0	0	0	0	0	0	0	0	3.59525e-05	4.10931e-05	0	0	0	0	0	0	0	0	0	0	0	0	0	0	0
Bacteria;Proteobacteria;Gammaproteobacteria;Oceanospirillales;Oceanospirillaceae;Other	0	0	0	0	0	0	0	0	0	0	3.62433e-05	0	3.14574e-05	4.59253e-05	0	0	0	0	0	0	0	0	0	2.78311e-05	3.18319e-05	0	0	0	0	0	0	0	0	0	0	0	0	0	0	0	0	0	0	0	0	0	0	0	0
Bacteria;Proteobacteria;Gammaproteobacteria;Oceanospirillales;Oceanospirillaceae;Pseudospirillum	0	0	0	0	0	0	0	0	0	0	1.20811e-05	0	0	0	0	0	0	0	1.67135e-05	0	0	0	0	0	0	0	0	0	0	0	0	0	0	0	0	0	0	0	0	0	0	0	1.55029e-05	0	3.59939e-05	2.0859e-05	0	0	0
Bacteria;Proteobacteria;Gammaproteobacteria;Oceanospirillales;Oleiphilaceae;Oleiphilus	0	0	0	0	0	0	0	0	0	0	0	0	0	0	0	0	0	0	0	0	0	0	0	0	0	0	0	0	0	0	0	0	0	0	0	0	0	0	0	0	0	0	0	0	0	0	1.70192e-05	0	0
Bacteria;Proteobacteria;Gammaproteobacteria;Oceanospirillales;Other;Other	0	0	0	0	0	0	0	0	0	1.95278e-05	2.41622e-05	4.68933e-05	0	0	0	0	0	0	0	0	0	5.194e-05	0	0	0	0	4.87092e-05	0	0	0	1.84737e-05	0	0	0	0	0	5.41169e-05	0	0	0	0	1.97722e-05	0	0	1.79969e-05	0	1.70192e-05	0	0
Bacteria;Proteobacteria;Gammaproteobacteria;Oceanospirillales;Saccharospirillaceae;Saccharospirillum	0	0	0	0	0	0	0	0	0	0	0	0	3.14574e-05	0	0	0	0	0	0	0	0	0	0	0	0	0	0	0	0	0	0	0	0	0	3.74869e-05	0	0	0	0	0	0	0	0	0	0	2.0859e-05	0	1.99414e-05	0
Bacteria;Proteobacteria;Gammaproteobacteria;Order Incertae Sedis;Family Incertae Sedis;Gallaecimonas	0	0	0.000347675	0	0	0	0	0	0	1.95278e-05	4.83244e-05	0	0	0	0	0	0	0	0	2.33079e-05	0.00037217	0.00041552	0	0	0	0	0	4.35085e-05	0	0	0	0	3.59525e-05	0	0	0	0	0.000217326	0	0	0	0	0	0	0	0	3.40385e-05	1.99414e-05	0
Bacteria;Proteobacteria;Gammaproteobacteria;Order Incertae Sedis;Family Incertae Sedis;Marinicella	0	0	0	0	0	0	0	0	0	1.95278e-05	9.66487e-05	0.00014068	0	0	0	0	0	0	0	0	1.95879e-05	0	0	0	0	0	0	0	0	0	0	0	0	0	0	0	0	0	0	0	0	0	0	0	0	0	0	0	0
Bacteria;Proteobacteria;Gammaproteobacteria;Order Incertae Sedis;Family Incertae Sedis;Thiohalorhabdus	0	0	0	0	0	0	0	0	0	0	2.41622e-05	4.68933e-05	0	0	0	0	0	0	0	0	0	0	0	0	0	0	0	0	0	2.73901e-05	1.84737e-05	0	0	0	0	0	0	0	0	0	0	0	0	0	0	0	0	0	0
Bacteria;Proteobacteria;Gammaproteobacteria;Other;Other;Other	0	0	0	0	0	2.12409e-05	0	3.1511e-05	1.78129e-05	0	0	9.37866e-05	0	0	0	0	0	0	3.34269e-05	9.32314e-05	0.000587636	0.000960889	0	5.56622e-05	0.00015916	0.000460905	0	0.000174034	0	0	0	0	5.39287e-05	0.000205465	0	0	0	0	2.00028e-05	2.72807e-05	0	1.97722e-05	0	2.51244e-05	5.39908e-05	0.000125154	0	3.98827e-05	1.93817e-05
Bacteria;Proteobacteria;Gammaproteobacteria;Pasteurellales;Pasteurellaceae;Actinobacillus	0	0	0	0	0	0	0	0	0	0	0	0	0	0	0	0	0	0	0	0	0	0	0	0	0	0	0	0	3.09905e-05	0	0	0	0	0	0	0	0	0	0	0	0	0	0	0	0	0	0	0	0
Bacteria;Proteobacteria;Gammaproteobacteria;Pasteurellales;Pasteurellaceae;Haemophilus	0	0	0	0	0	0	0	0	1.78129e-05	0	0	0	0	0	0	0	0	1.30142e-05	0	0	0	0	0	0	0	0	0	0	0	0	0	0	0	0	0	4.51202e-05	0	0	0	0	0	0	0	0	0	0	0	0	1.93817e-05
Bacteria;Proteobacteria;Gammaproteobacteria;Pasteurellales;Pasteurellaceae;Orbus	0	0	0	0	0	0	0	0	0	0	0	0	0	0	0	0	0	0	0	0	0	0	0	0	0	0	0	0	0	0	0	0	0	0	0	0	0	0	0	0	0	0	0	0	0	0	0	0	0
Bacteria;Proteobacteria;Gammaproteobacteria;Pseudomonadales;Moraxellaceae;Alkanindiges	0	0	0	0	0	0	0	0	0	0	0	0	0	0	0	0	0	0	0	0	0	0	0	0	0	0	0	0	0	0	0	0	0	0	0	0	0	2.71658e-05	0	0	0	0	0	0	0	0	0	0	0
Bacteria;Proteobacteria;Gammaproteobacteria;Pseudomonadales;Moraxellaceae;Enhydrobacter	0	0	0	0	0	0	0	0	0	0	0	0	0	0	0	0.000335121	0.00130682	7.80853e-05	0	0	0	0	0	0	0	0	0	0	0	0	0	0	0	2.05465e-05	0	9.02405e-05	0	0	2.00028e-05	0	0	5.93167e-05	0	0	0	0	0	0	0
Bacteria;Proteobacteria;Gammaproteobacteria;Pseudomonadales;Moraxellaceae;Perlucidibaca	0	0	0	0	0	0	0	0	0	0	0	0	0	0	0	0	0	0	0	0	0	0	0	0	0	0	0	0	0	0	0	0	0	0	0	0	0	0	0	0	2.62398e-05	0	0	0	0	0	0	0	0
Bacteria;Proteobacteria;Gammaproteobacteria;Pseudomonadales;Moraxellaceae;Psychrobacter	0	0	0	0.000201735	0	2.12409e-05	0	0	0	0	0	0	0	0	0	0	0	0	0	0	0.000137115	0.00012985	3.37906e-05	0	0	0	0	4.35085e-05	0	0	0	0	7.19049e-05	0	0.00648523	0	5.41169e-05	2.71658e-05	0	0	0	0	3.10058e-05	0	0	6.25769e-05	1.70192e-05	0	0
Bacteria;Proteobacteria;Gammaproteobacteria;Pseudomonadales;Moraxellaceae;uncultured	0	0	0	0	0	0	0	0	0	0	0	0	0	0	0	0	0	0	0	0	0	0	0	0	0	0	0	0	0	0	0	0	0	0	0	0	0	0	0	0	0	0	0	0	0	0	0	0	0
Bacteria;Proteobacteria;Gammaproteobacteria;Pseudomonadales;Other;Other	0	0.00061862	0	0	0	0	0	0	0	0	0	0	0	0	0	0	0	0	0	0	0	0	0	0	0	0	0	0	0	0	0	0	0	0	0	0	0	0	0	0	0	0	0	0	0	0	0	0	0
Bacteria;Proteobacteria;Gammaproteobacteria;Pseudomonadales;Pseudomonadaceae;Azotobacter	0	0	0	0	0	0	0	0	0	0	0	0	0	0	0	0	0	0	0	0	1.95879e-05	2.597e-05	0	0	0	0	0	0	0	0	0	0	0	0	0	4.51202e-05	0	0	0	0	0	0	0	0	0	0	0	0	0
Bacteria;Proteobacteria;Gammaproteobacteria;Pseudomonadales;Pseudomonadaceae;Cellvibrio	0	0	0	0	0	0	0	0	0	0	2.41622e-05	0	0	0	0	0	0	0	0	0	0.000626812	0.000934919	0	0	0	0	0	0	0	0	0	0	3.59525e-05	0.000184919	0	0	0	0	0	0	0	0	0	0	0	0	0	0	0
Bacteria;Proteobacteria;Gammaproteobacteria;Pseudomonadales;Pseudomonadaceae;Other	0	0.00030931	0	0	0	0	0	0	0	0	0	0	0	0	0	0	0	0	0	0	7.83515e-05	7.79099e-05	0	0	0	0	0	0	0	0	0	0	0	0	0	0	0	0	0	0	0	0	0	0	0	0	0	0	0
Bacteria;Proteobacteria;Gammaproteobacteria;Pseudomonadales;Pseudomonadaceae;uncultured	0	0.00030931	0	0	0	0	0	0	0	0	0	0	0	0	0	0	0	0	0	0	1.95879e-05	2.597e-05	0	0	0	0	0	0	0	0	0	0	0	0	3.74869e-05	0	0	0	0	0	0	0	0	0	0	0	0	0	0
Bacteria;Proteobacteria;Gammaproteobacteria;Salinisphaerales;Salinisphaeraceae;Salinisphaera	0	0	0	0	0	0	0	1.57555e-05	0	0	1.20811e-05	4.68933e-05	6.29148e-05	0	0	0.00134048	4.66723e-05	2.60284e-05	1.67135e-05	0	0	0	0	0	0	0	0	0	0	0	0	0	0	0	0	0	0	0	0	0	0	1.97722e-05	0	0	1.79969e-05	0	0	0	0
Bacteria;Proteobacteria;Gammaproteobacteria;Thiotrichales;1G93;Other	0	0	0	0	0	0	0	0	0	0	0	0	0	0	0	0	0	0	0	0	0	0	0	0	0	0	0	0	0	0	0	0	0	0	0	0	0	0	0	0	0	0	0	0	0	0	0	0	0
Bacteria;Proteobacteria;Gammaproteobacteria;Thiotrichales;1G93;uncultured bacterium	0	0	0	0	0	0	0	0	0	0	0	0	0	0	0	0	0	0	0	0	0	0	0	0	0	0	0	0	0	0	0	0	0	0	0	0	0	0	0	0	0	0	0	2.51244e-05	0	0	0	0	0
Bacteria;Proteobacteria;Gammaproteobacteria;Thiotrichales;Piscirickettsiaceae;Methylophaga	0	0	0	0	0	0	0	1.57555e-05	1.78129e-05	0	0.000193297	9.37866e-05	0	0	0	0	0	0	0	0	1.95879e-05	0.00010388	0	0	3.18319e-05	0	0	0	0	0	3.69474e-05	0	0	0	7.49738e-05	0	8.11754e-05	0	4.00056e-05	0	0	5.93167e-05	0	0	0	2.0859e-05	6.8077e-05	0	0
Bacteria;Proteobacteria;Gammaproteobacteria;Thiotrichales;Piscirickettsiaceae;Other	0	0	0	0	0	0	0	0	0	0	0	0	0	0	0	0	0	0	0	0	0	0	0	0	0	0	0	0	0	0	0	0	0	0	0	0	0	0	0	0	0	0	0	0	0	0	0	0	0
Bacteria;Proteobacteria;Gammaproteobacteria;Thiotrichales;Piscirickettsiaceae;Thiomicrospira	0	0	0	0	0	0	0	0	0	0	0	0	0	0	0	0	0	0	0	0	1.95879e-05	5.194e-05	0	0	0	0	0	0	0	0	0	0	0	0	0	0	0	0	0	0	0	0	0	0	0	0	0	0	0
Bacteria;Proteobacteria;Gammaproteobacteria;Thiotrichales;Piscirickettsiaceae;uncultured	0	0	0	0	0	0	0	0	0	0	0	0	0	0	0	0	0	0	0	0	0	0	0	0	0	0	0	0	0	0	0	0	0	0	0	0	0	0	0	0	0	0	0	0	0	0	0	0	0
Bacteria;Proteobacteria;Gammaproteobacteria;Vibrionales;Vibrionaceae;Enterovibrio	0	0	0	0	0	0	0	0	0	0	0	0	0	0	0	0	0	0	0	0	0	0	0	0	0	0	0	0	0	0	0	0	0	0	0	0	0	0	0	0	0	0	0	0	0	0	0	0	0
Bacteria;Proteobacteria;Gammaproteobacteria;Vibrionales;Vibrionaceae;Listonella	0	0	0	0	0	0	0	0	0	0	0	0	0	0	0	0	0	0	0	0	0	0	0	0	0	0	0	0	0	0	0	0	0	0	0	0	0	0	0	0	0	0	0	0	1.79969e-05	0	0	0	0
Bacteria;Proteobacteria;Gammaproteobacteria;Vibrionales;Vibrionaceae;Other	0	0	0	0	0	0	0	1.57555e-05	0	0	0	0	0	0	0	0	0	1.30142e-05	0	0	0	5.194e-05	3.37906e-05	2.78311e-05	9.54958e-05	0.000658436	4.87092e-05	8.70171e-05	0	0	0	0	0	0	0	4.51202e-05	0	0	0	0	0	3.95444e-05	0	0	0	4.17179e-05	0	0	0
Bacteria;Proteobacteria;Gammaproteobacteria;Vibrionales;Vibrionaceae;Photobacterium	0	0	0	0	0	0	0	0	1.78129e-05	0	0	0	0	0	0	0	0	1.30142e-05	0	0	0	2.597e-05	0	0	0	0	0	0	0	0	0	0	1.79762e-05	2.05465e-05	0.081309	0.000225601	0	0	0	0	2.62398e-05	0	0	0	0	4.17179e-05	0	0	1.93817e-05
Bacteria;Proteobacteria;Gammaproteobacteria;Xanthomonadales;Sinobacteraceae;JTB255 marine benthic group	0	0	0	0	0	0	0	0	0	0	1.20811e-05	0	0	0	0	0	0	0	0	0	0	0	0	0	0	0	0	0	0	0	0	0	0	0	0	0	0	0	0	0	0	0	0	0	0	0	0	0	0
Bacteria;Proteobacteria;Gammaproteobacteria;Xanthomonadales;Sinobacteraceae;Nevskia	0	0	0	0	0	0	0	0	0	0	0	0	0	0	0	0	0	0	0	0	0	0	0	0	0	0	0	0	0	0	0	0	0	0	0	0	0	0	0	0	0	0	0	0	1.79969e-05	0	0	0	0
Bacteria;Proteobacteria;Gammaproteobacteria;Xanthomonadales;Sinobacteraceae;uncultured	0	0	0	0	0	0	0	0	1.78129e-05	0	0	4.68933e-05	6.29148e-05	0	0	0	0	0	0	0	0	0	0	0	0	0	0	0	0	0	1.84737e-05	0	0	0	0	0	0	0	0	0	0	0	3.10058e-05	0	0	0	0	3.98827e-05	0
Bacteria;Proteobacteria;Gammaproteobacteria;Xanthomonadales;Xanthomonadaceae;Arenimonas	0	0	0	0	0	0	0	0	0	0	0	0	0	0	0	0	0	0	0	0	0	0	0	0	0	0	0	0	0	0	0	0	0	0	0	0	0	0	0	0	0	0	0	0	0	0	0	0	0
Bacteria;Proteobacteria;Gammaproteobacteria;Xanthomonadales;Xanthomonadaceae;Dyella	0	0	0	0	0	0	0	0	0	0	0	0	0	0	0	0	0	0	0	0	1.95879e-05	0	0	0	0	0	0	0	0	0	0	0	0	0	0	0	0	0	0	0	0	0	0	0	0	0	0	0	0
Bacteria;Proteobacteria;Gammaproteobacteria;Xanthomonadales;Xanthomonadaceae;Ignatzschineria	0	0	0	0	0	0	0	0	0	0	0	0	0	0	0	0	0	0	0	6.99236e-05	0.000979394	0.00176596	0	0	0	0	0	0	0	0	3.69474e-05	0	5.39287e-05	8.21862e-05	0	0	0	0	0	0	2.62398e-05	0	0	0	0	0	0	0	0
Bacteria;Proteobacteria;Gammaproteobacteria;Xanthomonadales;Xanthomonadaceae;Luteibacter	0	0.00185586	0	0.000201735	0	0	0	0	0	0	2.41622e-05	0	0	0	0	0	0	0	0	0	5.87636e-05	2.597e-05	0	0	0	0	0	0	0	0	0	0	0	0	0	0	0	0	0	0	0	0	0	0	0	0	0	0	0
Bacteria;Proteobacteria;Gammaproteobacteria;Xanthomonadales;Xanthomonadaceae;Luteimonas	0	0	0	0	0	0	0	0	0	0	0	0	0	0	0	0	0	0	0	0	0	2.597e-05	0	0	0	0	0	0	0	0	0	0	0	0	0	0	0	0	0	0	0	1.97722e-05	0	0	0	0	0	0	0
Bacteria;Proteobacteria;Gammaproteobacteria;Xanthomonadales;Xanthomonadaceae;Lysobacter	0	0	0	0	0	0	0	0	0	0	0	0	0	0	0	0	0	0	0	0	0	5.194e-05	0	0	0	0	0	0	0	0	0	0	0	0	0	0	0	0	0	0	0	0	0	0	0	0	0	0	0
Bacteria;Proteobacteria;Gammaproteobacteria;Xanthomonadales;Xanthomonadaceae;Other	0	0.00061862	0	0	0	0	0	0	0	0	0	0	0	0	0	0	0	0	0	0	0	7.79099e-05	0	0	0	0	0	0	0	0	0	0	0	0	0	0	0	0	0	0	0	0	0	0	0	2.0859e-05	1.70192e-05	0	0
Bacteria;Proteobacteria;Gammaproteobacteria;Xanthomonadales;Xanthomonadaceae;Pseudoxanthomonas	0	0	0	0	0	0	0	0	0	0	0	0	0	0	0	0	0	0	0	0	1.95879e-05	2.597e-05	0	0	0	0	0	0	0	0	0	0	0	0	0	0	0	0	0	0	0	0	0	0	0	0	1.70192e-05	0	0
Bacteria;Proteobacteria;Gammaproteobacteria;Xanthomonadales;Xanthomonadaceae;Rhodanobacter	0	0.00123724	0	0	0	0	0	0	0	0	0	0	0	0	0	0	0	0	0	0	5.87636e-05	2.597e-05	0	0	0	0	0	0	0	0	0	0	0	0	0	0	0	0	0	0	0	0	0	0	0	0	0	0	0
Bacteria;Proteobacteria;Gammaproteobacteria;Xanthomonadales;Xanthomonadaceae;Stenotrophomonas	0	0.0030931	0	0.000201735	0	0.000106204	0	4.72664e-05	0	0	0	4.68933e-05	0	6.88879e-05	0	0.000335121	0.00042005	5.20569e-05	0	0.000116539	0.00260519	0.00542773	0	0	0	0	0	0	0	1.36951e-05	0	0	0.00028762	0.000513663	0	0	2.70585e-05	5.43316e-05	2.00028e-05	0	2.62398e-05	1.97722e-05	3.10058e-05	0	0	2.0859e-05	3.40385e-05	0	0
Bacteria;Proteobacteria;Gammaproteobacteria;Xanthomonadales;Xanthomonadaceae;Wohlfahrtiimonas	0	0	0	0	0	0	0	0	0	0	0	4.68933e-05	0	0	0	0	0	0	0	6.99236e-05	0.00109692	0.00199969	0	0	0	0	0	0	0	0	0	0	8.98812e-05	0.000287652	0	0	0	0	0	0	0	0	0	0	0	0	0	0	0
Bacteria;Proteobacteria;Gammaproteobacteria;Xanthomonadales;Xanthomonadaceae;Xanthomonas	0	0.00123724	8.69187e-05	0.00141214	0	0	0	4.72664e-05	0	0	2.41622e-05	0.00014068	0	0	0	0	0	0	0	0.000116539	0.00315365	0.00649249	0	0	0	0	0	0	0	0	0	0	0.000557263	0.000452024	0.000112461	0	0	0	0	0	0	0	0	0	0	4.17179e-05	0	0	0
Bacteria;Proteobacteria;Gammaproteobacteria;Xanthomonadales;Xanthomonadaceae;uncultured	0	0	0	0	0	0	0	0	0	0	0	0	0	0	0	0	0	0	0	0	0	2.597e-05	0	0	0	0	0	0	0	0	0	0	0	0	0	0	0	0	0	2.72807e-05	0	0	0	0	0	0	0	0	0
Bacteria;Proteobacteria;Other;Other;Other;Other	0	0.00061862	0	0	0	0	0	1.57555e-05	0	0	0	0	0	0	0	0	0	7.80853e-05	3.34269e-05	0	0	0.00010388	6.75813e-05	0	0.00146427	0.000559671	0.00121773	0.00174034	0	0	3.69474e-05	0	0	0	3.74869e-05	0	2.70585e-05	0	0	5.45613e-05	0	0	4.65087e-05	5.02487e-05	0	0.000104295	1.70192e-05	3.98827e-05	7.75269e-05
Bacteria;RF3;Other;Other;Other;Other	0	0	0	0	0	0	0	0	0	0	0	0	0	0	0	0	0	0	0	0	0	2.597e-05	0	0	0	0	0	0	0	0	0	0	0	0	0	0	0	0	0	0	0	0	0	0	0	0	0	0	0
Bacteria;Spirochaetes;Spirochaetes;Spirochaetales;Spirochaetaceae;Spirochaeta	0	0	0	0	0	0	0	0	0	0	0	0	0	0	0	0	0	0	0	2.33079e-05	3.91757e-05	0.00012985	0	0	0	0	0	0	0	0	0	0	0	0	0	0	0	0	0	0	0	0	0	0	0	0	0	0	0
Bacteria;Spirochaetes;Spirochaetes;Spirochaetales;Spirochaetaceae;Treponema	0.0026687	0	0	0	0	0	0	0	0	0	0	0	0	0	0	0	0	0	0	0	1.95879e-05	0	0	0	0	0	0	0	0	0	0	0	0	0	0	0	0	0	0	0	0	0	0	0	0	0	0	0	0
Bacteria;Synergistetes;Synergistia;Synergistales;Synergistaceae;uncultured	0	0	0	0	0	0	0	0	0	0	0	0	0	0	0	0	0	0	0	0	0	0	0	0	0	0	0	0	0	0	0	0	0	0	0	0	0	0	0	0	0	0	0	0	1.79969e-05	0	0	0	0
Bacteria;TA06;uncultured bacterium;Other;Other;Other	0	0	0	0	0	0	0	0	0	0	0	0	0	0	0	0	0	0	0	0	0	0	0	0	0	0	0	0	0	0	0	0	0	0	0	0	0	0	0	0	0	0	0	0	0	0	0	0	0
Bacteria;TM6;uncultured bacterium;Other;Other;Other	0	0	0	0	0	0	0	0	0	0	0	0	0	0	0	0	0	0	0	0	0	0	0	0	0	0	0	0	0	0	0	0	0	0	0	0	0	0	0	0	0	0	0	0	0	0	0	0	0
Bacteria;TM6;uncultured bacterium SBRH58;Other;Other;Other	0	0	0	0	0	0	0	0	0	0	0	0	0	0	0	0	0	0	0	0	0	0	0	0	0	0	0	0	0	0	0	0	0	0	0	0	0	0	0	0	0	0	0	0	0	0	0	0	0
Bacteria;Tenericutes;Mollicutes;Acholeplasmatales;Acholeplasmataceae;Acholeplasma	0	0	0	0	0	0	0	0	0	0	0	0	0	0	0	0	0	0	0	0	1.95879e-05	5.194e-05	0	0	0	0	0	0	0	0	0	0	0	0	0	0	0	0	0	0	0	0	0	0	0	0	0	0	0
Bacteria;Tenericutes;Mollicutes;Anaeroplasmatales;Anaeroplasmataceae;Anaeroplasma	0	0	0	0	0	0	0	0	0	0	0	0	0	0	0	0	0	0	0	0	3.91757e-05	5.194e-05	0	0	0	0	0	0	0	0	0	0	0	0	0	0	0	0	0	0	0	0	0	0	0	0	0	0	0
Bacteria;Tenericutes;Mollicutes;Haloplasmatales;Haloplasmataceae;Haloplasma	0	0	0	0	0	0	0	0	0	0	0	0	0	0	0	0	0	0	0	0	1.95879e-05	5.194e-05	0	0	0	0	0	0	0	0	0	0	1.79762e-05	0	0	0	0	0	0	0	0	0	0	0	0	0	0	0	0
Bacteria;Tenericutes;Mollicutes;Mycoplasmatales;Mycoplasmataceae;Mycoplasma	0	0	0	0	0	0	0	0	0	0	0	0	0	0	0	0	0	0	0	0	0	0	0	0	0	0	0	0	0	0	0	0	0	0	0	0.000676804	0	0	0	0	0	0	0	0	0	0	0	0	0
Bacteria;Tenericutes;Mollicutes;RF9;uncultured bacterium;Other	0.000381243	0	0	0	0	0	0	0	0	0	0	0	0	0	0	0	0	0	0	0	0	0	0	0	0	0	0	0	0	0	0	0	0	0	0	0	0	0	0	0	0	0	0	0	0	0	0	0	0
Bacteria;Verrucomicrobia;Candidatus Methylacidiphilum;uncultured bacterium;Other;Other	0	0	0	0	0	0	0	0	0	0	0	0	0	0	0	0	0	0	0	0	0	0	0	0	0	0	0	0	0	0	0	0	0	0	0	0	0	0	0	0	0	0	0	0	1.79969e-05	0	0	0	0
Bacteria;Verrucomicrobia;Opitutae;Opitutales;Opitutaceae;Opitutus	0	0	0	0	0	2.12409e-05	0	0	0	0	0	0	0	0	0	0	0	0	0	0	0	0	0	0	0	0	0	0	0	0	0	0	0	0	0	0	0	0	0	0	0	0	0	0	0	0	0	0	0
Bacteria;Verrucomicrobia;Opitutae;Puniceicoccales;Puniceicoccaceae;Cerasicoccus	0	0	0	0	0	0	0	0	0	0	1.20811e-05	0	0	0	0	0	0	1.30142e-05	0	0	5.87636e-05	7.79099e-05	0	0	0	0	0	0	0	0	0	0	0	2.05465e-05	0	0	0	0	0	0	0	0	0	0	0	0	0	0	0
Bacteria;Verrucomicrobia;Opitutae;Puniceicoccales;Puniceicoccaceae;Other	0	0	0	0.000201735	0	0	0	0	0	0	0	0	0	0	0	0	0	0	0	0	0	5.194e-05	0	0	0	0	0	0	0	0	0	0	0	0	0	0	0	0	0	0	0	0	0	0	0	0	0	0	0
Bacteria;Verrucomicrobia;Spartobacteria;Chthoniobacterales;Chthoniobacteraceae;Chthoniobacter	0	0	0	0.000201735	0	0	0	0	0	0	0	0	0	0	0	0	0	0	0	0	0	0	0	0	0	0	0	0	0	0	0	0	0	0	0	0	0	0	0	0	0	0	0	0	0	0	0	0	0
Bacteria;Verrucomicrobia;Spartobacteria;Chthoniobacterales;FukuN18 freshwater group;uncultured bacterium	0	0	0	0	0	0	0	0	0	0	0	0	0	0	0	0	0	0	0	0	0	0	0	0	0	0	0	0	0	0	0	0	0	0	0	0	0	0	0	0	0	0	0	0	0	0	0	0	0
Bacteria;Verrucomicrobia;Spartobacteria;Chthoniobacterales;LD29;uncultured bacterium	0	0	4.34594e-05	0	0	0	0	0	0	0	0	0	0	0	0	0	0	0	0	0	0	0	0	0	0	0	0	0	0	0	0	0	0	0	0	0	0	0	0	0	0	0	0	0	0	0	0	0	0
Bacteria;Verrucomicrobia;Verrucomicrobiae;Verrucomicrobiales;Verrucomicrobiaceae;Akkermansia	0	0	0	0	0	0	0	0	0	0	0	0	0	0	0	0	0	0	0	0	0	0	0	0	0	0	0	0	0	0	0	0	0	0	0	0	0	0	2.00028e-05	0	0	0	0	0	0	0	0	0	0
Bacteria;Verrucomicrobia;Verrucomicrobiae;Verrucomicrobiales;Verrucomicrobiaceae;Haloferula	0	0	0	0	0	0	0	0	0	0	0	0	0	0	0	0	0	0	0	0	0	0	0	0	0	0	0	0	0	0	0	0	0	0	0	0	0	0	0	0	0	0	0	0	0	0	0	0	0
Bacteria;Verrucomicrobia;Verrucomicrobiae;Verrucomicrobiales;Verrucomicrobiaceae;Luteolibacter	0	0	0	0	0	0	0	0	0	0	0	0	0	0	0	0	0	2.60284e-05	0	0	0	0	0	0	0	0	0	0	0	0	0	0	0	0	0	0	0	0	0	0	0	0	0	0	0	0	0	0	0
Bacteria;Verrucomicrobia;Verrucomicrobiae;Verrucomicrobiales;Verrucomicrobiaceae;Prosthecobacter	0	0	0	0	0	0	0	0	0	0	0	0	0	0	0	0	0	0	0	0	1.95879e-05	0	0	0	0	0	0	0	0	0	0	0	0	0	0	0	0	0	0	0	0	0	0	0	0	0	0	0	0
[truncated: 23 more columns]

## Sheet: Table S3
Supplementary material to: Exploring bacteria diversity in commercialized table olive biofilms by metataxonomic and compositional data analysis
Table S3. Numbers of sequences obtained and OTUs assigned at genera/family level (after chloroplast and mitochondria removal) for the different table olive samples studied. Alpha diversity metrics were obtained after rarefaction of the samples to 2,600 sequences.
Olive packaging reference	Number of sequences	Number of observed OTUs	Chao1	Simpson	Goods coverage
S104	2623	176	493.75	0.56	0.95
S105	3233	314	607.88	0.89	0.93
S106	23010	122	716.13	0.29	0.96
S107	4957	174	543.52	0.56	0.95
S108	38582	196	1203.5	0.78	0.94
S109	47079	197	100.59	0.72	0.94
S110	46490	179	566.04	0.65	0.95
S111	63470	176	569.75	0.76	0.95
S112	56139	160	487.75	0.71	0.96
S113	51209	135	438	0.67	0.96
S114	82774	158	384.38	0.71	0.96
S115	21325	208	796.15	0.8	0.94
S116	31789	102	252.93	0.15	0.97
S117	43549	109	466	0.17	0.97
S120	7906	210	717.95	0.84	0.94
S121	2984	247	692.53	0.91	0.94
S122	21426	216	676.21	0.74	0.94
S123	76839	200	116.22	0.81	0.94
S124	59832	167	608.35	0.65	0.95
S125	42904	217	104.21	0.7	0.94
S126	51052	375	100.28	0.89	0.91
S127	38506	402	109.26	0.93	0.9
S128	29594	204	753.47	0.69	0.94
S129	35931	226	102.18	0.76	0.94
S130	31415	206	584.12	0.87	0.95
S131	30375	257	880.04	0.87	0.93
S132	20530	266	696.56	0.8	0.93
S133	22984	283	124.62	0.87	0.92
S134	32268	192	662	0.74	0.95
S135	73019	185	695	0.74	0.95
S136	54131	188	612.33	0.67	0.95
S137	43865	136	445.38	0.31	0.96
S138	55629	225	809.5	0.7	0.94
S139	48670	264	932.6	0.72	0.93
S140	26676	200	712.1	0.8	0.95
S141	22163	210	697.77	0.78	0.94
S142	36957	253	622.15	0.88	0.94
S143	36811	250	700.84	0.85	0.93
S144	49993	249	861.73	0.81	0.93
S145	36656	254	791.1	0.81	0.93
S146	38110	192	806.11	0.81	0.94
S147	50576	209	616.11	0.78	0.94
S148	64504	231	122.13	0.75	0.93
S149	39802	219	634.28	0.76	0.94
S150	55565	259	903.11	0.86	0.93
S151	47941	284	1136.84	0.88	0.92
S156	58757	239	740.11	0.81	0.94
S157	50147	231	812.4	0.84	0.93
S158	51595	210	759.54	0.78	0.94
S159	127416	211	1059	0.76	0.94
S160	59114	197	639.27	0.84	0.95
S161	43970	181	493.63	0.64	0.95
S162	18976	168	661.07	0.62	0.95
S163	20686	87	264.54	0.73	0.98
S166	11692	118	959.66	0.69	0.96
S167	16077	114	447.75	0.58	0.97
S168	14413	99	376.5	0.67	0.97
S169	21897	115	439.54	0.65	0.97
S170	10097	156	956.1	0.54	0.95
S171	13310	164	472.45	0.69	0.96
S172	56782	166	505.3	0.83	0.96
S173	45100	155	1280	0.31	0.95
S176	50086	252	878.53	0.87	0.93
S177	49205	234	926.14	0.87	0.93
S178	55273	146	443.05	0.6	0.96
S179	39190	141	562.86	0.25	0.96
S180	63642	211	511.51	0.83	0.95
S181	61070	184	572.47	0.82	0.95
S186	48349	138	393.31	0.74	0.96
S187	43351	161	607.25	0.73	0.95
S188	32018	151	565.4	0.77	0.96
S189	37373	201	684.47	0.8	0.95

## Sheet: Table S4
Supplementary material to: Exploring bacteria diversity in commercialized table olive biofilms by metataxonomic and compositional data analysis
Table S4. Clr variance, balance order and its mean and variance. The first was obtained from the logratio variation matrix y the remaining parameters from the sequential binary partions (SBP).
	clr variances	Balance	Balance parameters
Variable/OTUs reference			Mean	Variance
B9	10.8921	Balance 1	3.123	11.1644
B18	8.7457	Balance 2	1.958	8.9801
B6	7.3942	Balance 3	2.6367	8.0272
B4	7.3809	Balance 4	1.9259	4.0135
B3	5.9138	Balance 5	2.5589	6.4232
B11	5.5713	Balance 6	0.4775	5.9178
B8	5.5496	Balance 7	1.2987	5.4491
B5	4.5379	Balance 8	1.1388	5.3639
B12	4.5236	Balance 9	1.8458	4.4255
B1	0.9674	Balance 10	9.4287	0.9309
B2	2.8332	Balance 11	8.3811	2.8395
B7	1.3631	Balance 12	3.044	8.3523
B10	4.2271	Balance 13	5.1008	1.6005
B13	4.0755	Balance 14	1.5383	5.4814
B14	4.0596	Balance 15	0.4773	4.0622
B15	2.9839	Balance 16	0.4267	4.1407
B16	4.2604	Balance 17	2.3509	4.4238
B17	3.6886	Balance 18	0.5295	3.5727
B19	3.2034	Balance 19	0.7974	3.1362
B20	4.1422	Balance 20	1.2093	4.0748
B21	3.3313	Balance 21	-0.1741	2.3212
B22	2.2823	Balance 22	-0.7394	1.7417
B23	1.8323	Balance 23	-0.4592	1.5819
B24	1.7908	Balance 24	-0.4652	1.7797
B25	1.7727	Balance 25	-0.6769	1.4699
B26	3.339	Balance 26	-0.6701	3.4031
B27	3.5002	Balance 27	0.1848	3.0629
B28	2.8947	Balance 28	-0.7026	2.4691
B29	2.8055	Balance 29	-0.3629	2.4046
B30	2.2206	Balance 30	-0.3768	1.8342
B31	3.4573	Balance 31	-0.131	3.5836
B32	1.236	Balance 32	-1.2488	1.6286
B33	3.3533	Balance 33	0.5969	3.2815
B34	3.896	Balance 34	0.7198	4.0019
B35	1.8321	Balance 35	-0.3347	1.7479
B36	4.0095	Balance 36	0.8205	3.4564
B37	3.5613	Balance 37	1.0054	3.672
B38	1.117	Balance 38	-0.2302	1.1676
B39	3.4117	Balance 39	1.2419	3.7848
B40	1.7363	Balance 40	0.1586	0.6779
B41	1.7567

## Sheet: Table S5
Supplementary material to: Exploring bacteria diversity in commercialized table olive biofilms by metataxonomic and compositional data analysis
	Table S5. Parameters after the ANOVA application to the OTUS composition (considered as compositional data) according to elaboration, presentation , and packaging material/system.
	Analysis of Variance Table
		Df	Pillai	approx. F	num Df	den Df	Pr(>F)
	Intercept	1	0.98474	40.324	40	25	3.356e-15	***
	Package	3	2.20512	1.873	120	81	0.001439	**
	Elaboration	2	1.48186	1.859	80	52	0.009026	**
	Presentation	2	1.37807	1.44	80	52	0.080329	·
	Residuals	64
	Signif. codes: 0 ‘***’ 0.001 ‘**’ 0.01 ‘*’ 0.05 ‘.’ 0.1 ‘ ’ 1
	Abbreviations: Df, degree of freedom; approx., approximate F; num. Df,numerator degree of fredom :o
	de Df, denominator degree of freedom.

## Sheet: Table S6
Supplementary material to: Exploring bacteria diversity in commercialized table olive biofilms by metataxonomic and compositional data analysis
Table S6. Expected values of bacteria (B1-B41) deduced from the CoDa ANOVA according to type of elaboration and material packaging
Type of elaboration *	Material packaging **	B1	B2	B3	B4	B5	B6	B7	B8	B9	B10	B11	B12	B13	B14	B15	B16	B17	B18	B19	B20	B21	B22	B23	B24	B25	B26	B27	B28	B29	B30	B31	B32	B33	B34	B35	B36	B37	B38	B39	B40	B41
SS	B	0.645	0.3235	0.0038	0.0044	0.0011	0.0032	0.00526775	0.00071223	0.00925969	0.000411936	0.000851027	0.000458993	0	0.0004003	0.000133408	0.000187516	0	0.000461619	0	0	0	0	0	0	0	0	0	0	0	0	0	0	0	0	0	0	0.000100421	0	0	0	0
SS	P	0.8135	0.1631	0.0022	0.0067	0.0003	0.0007	0.00752019	0.000933785	0.000385045	0.00083573	0.000107994	0.000552352	0	0.000529511	0	0.000720573	0	0.00094923	0	0.000177403	0	0	0	0	0	0	0	0	0	0	0	0	0	0	0	0	0	0	0	0	0
SS	G	0.8523	0.0612	0.0129	0.0012	0.0009	0.0397	0.0112143	0	0.00645745	0.000512568	0.000158394	0.000348582	0	0.000264344	0	0.000352546	0	0.0118046	0	0	0	0	0	0	0	0	0	0	0	0	0	0	0	0	0	0	0	0	0	0	0
SS	V	0.751	0.2212	0.0009	0.0041	0.0003	0.0049	0.00586621	0.000241607	0.00686621	0.000317059	0.000169954	0.000201188	0	0.00049539	0	0.000287638	0	0.00251739	0	0	0	0	0	0	0	0	0	0	0	0	0	0	0.000153487	0	0	0	0	0	0	0	0
GN	B	0.549	0.4297	0.0002	0.0001	0.0001	0.0003	0.0036524	0.000257698	0.0136117	0	0.000222648	0.00058769	0.000190994	0.000754355	0	0	0	0	0.000122897	0	0	0	0	0	0	0	0	0	0	0	0	0	0.000119723	0	0	0.000103984	0.00025713	0	0	0	0
GN	P	0.7535	0.2358	0.0001	0.0002	0	0.0001	0.00567397	0.000367657	0.00061593	0	0	0.000769595	0	0.00108585	0	0.00040473	0	0.000191121	0	0	0	0	0	0	0	0	0	0	0	0	0	0	0	0	0	0	0.000140136	0	0	0	0
GN	G	0.8706	0.0976	0.0007	0	0.0001	0.0051	0.00567397	0.000367657	0.00061593	0	0	0.000769595	0	0.00108585	0	0.00040473	0	0.000191121	0	0	0	0	0	0	0	0	0	0	0	0	0	0	0	0	0	0	0.000140136	0	0	0	0
GN	V	0.6722	0.3089	0	0.0001	0	0.0005	0.0093314	0.0113919	0	0	0	0.000535634	0.000181182	0.000597834	0	0.000218384	0	0.00262122	0	0	0	0	0	0	0	0	0	0	0	0	0	0	0	0	0	0.000171564	0	0	0	0	0
BN	B	0.5211	0.4701	0.001	0.0003	0.0006	0.0006	0.00427716	0	0.010614	0	0	0.000270887	0.000144432	0.000981706	0	0.000156125	0	0.000489807	0.000145857	0	0	0	0	0	0	0	0	0	0	0	0	0	0	0	0	0	0.000218602	0	0	0	0
BN	P	0.7295	0.2631	0.0006	0.0004	0.0002	0.0002	0.000827291	0.000578531	0.00225881	0	0.000383903	0.00022872	0	0.00083164	0	0	0	0	0	0.000135063	0	0	0	0	0	0	0	0	0	0	0	0	0	0.000193708	0	0	0	0	0	0	0
BN	G	0.8652	0.1117	0.0041	0.0001	0.0006	0.0096	0.00131102	0.000841981	0.000104266	0	0	0.000305537	0	0.00122116	0	0.000228408	0	0.000160845	0	0.000303203	0.000115795	0	0	0	0	0	0.000123547	0	0	0	0	0	0	0.000287827	0	0	0	0	0.000252378	0	0
BN	V	0.649	0.3438	0.0002	0.0003	0.0001	0.001	0.000985522	0.000209938	0.00179175	0	0	0.000107245	0	0.00110096	0	0	0	0.000411067	0	0	0	0	0	0	0	0	0	0	0	0	0	0	0	0	0	0	0	0	0	0	0
*Elaboration: BN-Black natural, GN-Green natural, SS-Spanish style
**Packaging material: B-Bag, G-Glass, P-PET, V-Vacuum
Note: values below 0.000005 were rounded to 0.

## Sheet: Table S7
Supplementary material to: Exploring bacteria diversity in commercialized table olive biofilms by metataxonomic and compositional data analysis
Table S7. Expected average values according to elaboration, presentation, and package material/system after discriminant analysis, using the R package compositions. For correspondence between symbols and bacteria see Table 1
	B1	B2	B3	B4	B5	B6	B7	B8	B9	B10	B11	B12	B13	B14	B15	B16	B17	B18	B19	B20	B21	B22	B23	B24	B25	B26	B27	B28	B29	B30	B31	B32	B33	B34	B35	B36	B37	B38	B39	B40	B41
Type of Elaboration*
BN	0.718779	0.273848	0.0008364	0.000269343	0.000277	0.000705	0.00131	0.000371	0.00064	7.15e-05	0.0001	0.000228	1.95e-05	0.00103	1.95e-05	0.000131	2.51e-05	0.000291	2.21e-05	0.000147	5.89e-05	2.72e-05	1.15e-05	1.19e-05	5.85e-06	1.78e-05	6.09e-05	2.97e-05	5.04e-05	2.24e-05	2.45e-05	1.26e-05	1.79e-05	0.000169	9.63e-06	3.92e-05	3.29e-05	1.5e-05	0.000208	2.98e-05	2.59e-05
GN	0.780906	0.20688	0.0001841	0.000166029	4.72e-05	0.000244	0.00632	0.000203	0.00157	2.69e-05	4.11e-05	0.000712	9.22e-05	0.000945	2.06e-05	0.000323	7.04e-05	0.000337	8.28e-05	6.21e-05	2.5e-05	1.26e-05	2.37e-05	1.24e-05	2.24e-05	1.74e-05	4.97e-05	1.63e-05	2.15e-05	0.02066	4.95e-05	1.01e-05	8.05e-05	5.07e-05	2.61e-05	0.000108	0.000114	1.45e-05	5.27e-05	1.25e-05	1.3e-05
SS	0.783278	0.185196	0.004414	0.0034521	0.000762	0.00561	0.00742	3.62E-4)	0.00507	0.000509	0.000336	0.000425	3.58e-05	0.000407	9.2e-05	0.000312	3.44e-05	0.00164	5.12e-05	7.73e-05	1.51e-05	7.94e-06	1.19e-05	1.95e-05	1.09e-05	1.06e-05	2.01e-05	9.66e-06	1.46e-05	1.63e-05	1.73e-05	8.07e-05	7.02e-05	5.68e-05	2.36e-05	5.26e-05	5.32e-05	2.08e-05	5.1e-05	1.47e-05	9.55e-06
Presentation**
P	0.772678	0.174694	0.0063203	0.00180255	0.00122	0.0104	0.00497	3.9e-05	0.0215	0.000448	0.000415	0.000969	0.000113	0.000547	9.86e-05	0.000228	5.04e-05	0.000241	5.48e-05	7.05e-05	9.67e-06	7.96e-06	1.21e-05	1e-05	7.94e-06	2.67e-05	2.02e-05	9.7e-06	1.28e-05	1.06e-05	4.22e-05	9.15e-06	9.81e-05	6.03e-05	1.06e-05	7.19e-05	4.27e-05	2.09e-05	5.35e-05	1.16e-05	1.21e-05
S	0.746389	0.239905	0.0003971	0.000916892	9.83e-05	0.000347	0.00556	0.000323	0.000438	0.00011	5.61e-05	0.00117	3.08e-05	0.00153	2.68e-05	0.000938	7.55e-05	5.84e-05	0.000119	8.5e-05	2.22e-05	8.65e-06	2.68e-05	2.81e-05	2.49e-05	1.37e-05	8.01e-05	1.07e-05	1.85e-05	3.75e-05	4.19e-05	1.11e-05	4.38e-05	8.33e-05	3.75e-05	0.000124	0.000196	1.66e-05	4.43e-05	2.55e-05	1.64e-05
W	0.794124	0.189323	0.0013237	0.000554878	0.000273	0.00187	0.00566	0.000249	0.0044	0.00011	0.000172	0.000181	4.61e-05	0.000333	4.64e-05	0.000119	2.6e-05	5.66e-05	2.95e-05	7.6e-05	1.17e-05	1.51e-05	1.06e-05	1.14e-05	9.33e-06	1.07e-05	1.93e-05	1.84e-05	2.47e-05	1.82e-05	1.59e-05	8.18e-06	6.65e-05	5.26e-05	1.82e-05	3.9e-05	3.3e-05	1.7e-05	8.66e-05	1.115e-05	9.79e-06
Packaging material/system***
B	0.62693	0.348575	0.0024819	0.00237854	0.000842	0.0022	0.00426	0.000636	0.00843	0.00024058	0.000693513	0.000442799	5.05544e-05	0.000462995	0.000104121	0.000156243	3.91356e-05	0.000326055	6.35316e-05	8.53241e-05	3.0334e-08	6.73257e-06	9.64053e-06	1.81957e-05	9.13702e-06	5.94563e-06	2.21514e-05	7.57059e-06	1.61569e-05	1.92121e-05	1.93827e-05	5.94563e-06	6.47245e-05	8.37703e-05	1.47915e-05	5.22951e-05	0.000105486	2.04236e-05	8.17532e-05	2.04028e-06	8.22886e-06
G	0.875525	0.0778286	0.0044388	0.000307536	0.000413	0.0174	0.00897	5.04e-05	0.00698	0.000148805	0.000102923	0.00038884	6.12431e-05	0.000393078	4.70501e-05	0.000273082	4.13369e-05	0.00605884	3.58996e-05	3.8969e-05	1.87479e-05	1.11966e-05	1.8611e-05	1.11966e-05	1.26264e-05	4.14852e-05	1.51016e-05	1.29478e-05	1.54652e-05	1.29091e-05	2.85316e-05	1.11966e-05	7.49584e-05	2.14572e-05	2.81173e-05	9.3822e-05	1.93495e-05	1.24374e-05	4.33755e-05	1.52421e-05	1.49224e-05
P	0.767019	0.222643	0.0002714	0.00054654	6.62e-05	0.000143	0.00492	0.000508	0.000435	7.92016e-05	4.38882e-05	0.00063197	3.6448e-05	0.000952438	2.11407e-05	0.000424589	5.78848e-05	0.000264472	5.70466	2.17188e-05	3.62569e-05	1.68319e-05	1.80223e-05	1.6773e-05	1.85834e-05	9.47031e-06	7.23181e-05	2.38566e-05	3.10646e-05	3.00452e-05	3.72035e-05	1.16773e-05	4.19145e-05	9.66828e-05	2.25813e-05	6.55821e-05	9.18982e-05	1.56425e-05	6.84433e-05	1.76976e-05	1.48502e-05
V	0.724024	0.259294	0.0005674	0.00166016	0.000214	0.00294	0.00328	0.000233	0.00444	0.000159347	0.00013492	0.000165102	2.93273e-05	0.000654309	3.26959e-05	0.000196062	9.81166e-06	0.00139262	5.61213e-05	3.87004e-05	8.1356e-06	5.45116e-06	1.09684e-05	1.07395e-05	5.45116e-06	2.69003e-05	1.81629e-05	5.45116e-06	7.15942e-06	9.9068e-06	8.24923e-06	5.45116e-06	0.000101298	5.99347e-05	1.81184e-05	3.06711e-05	7.02329e-05	3.09464e-05	3.41823e-05	1.16939e-05	6.80887e-06
*Elaboration: BN-Black natural, GN-Green natural, SS-Spanish style
**Presentation: P-Pitted, S-Sliced, W-Whole
***Packaging material/system: B-Bag, G-Glass, P-PET, V-Vacuum

## Sheet: Table S8
Supplementary material to: Exploring bacteria diversity in commercialized table olive biofilms by metataxonomic and compositional data analysis
Table S8. Linear discriminant equations for elaboration, presentation, and packaging material/system (in the origninal variables) as deduced by using the R package compositions (together with MASS lda). For correspondence between reference bacteria see Table 1
	Type of Elaboration		Presentation		Packaging material
Bacteria	LD1	LD2	LD1	LD2	LD1	LD2	LD3
B1	0.106734	-0.344846	-1.33388	0.932184	-0.926985	1.16254	0.0601567
B2	0.0878426	-0.0248098	0.0886795	0.0404723	-0.250884	-0.000148419	-0.0567168
B3	0.259353	0.248691	-0.299383	-0.278052	-0.198176	-0.194552	-0.282627
B4	0.271717	-0.219307	0.25988	0.102139	0.311839	0.536508	0.316842
B5	-0.441727	-0.0520137	-0.256673	0.563845	0.2663	0.213566	-0.475366
B6	0.992776	0.216684	-0.695515	-0.250935	-1.2172	0.127074	0.29482
B7	-0.540305	-0.671888	0.203721	0.91169	-0.0762285	-0.37348	0.0786429
B8	-0.221867	-0.0896118	0.344145	-0.158523	0.751819	0.106922	-0.0377933
B9	-0.0673486	0.14025	-0.559303	0.124692	-0.511134	0.179285	-0.163304
B10	0.716906	0.186088	-0.0515459	-0.432961	-0.164837	-0.613423	0.222775
B11	-0.420114	-0.40526	-0.119442	0.141015	-0.21684	-0.155973	0.00059059
B12	0.13018	-0.0883588	0.0823455	0.120561	0.140687	0.165305	-0.0167354
B13	-0.178676	-0.282925	-0.15067	-0.169454	-0.0993618	-0.0111564	0.155517
B14	0.388624	0.216285	-0.314859	-0.166104	-0.440556	-0.0719622	0.0581482
B15	0.188258	0.00172486	0.572099	-0.408323	0.360251	0.312982	0.0748766
B16	-0.531358	-0.255109	0.17928	-0.220728	0.168204	-0.296273	-0.152684
B17	-0.414567	-0.277684	0.111665	-0.036038	0.00791831	-0.148709	-0.354446
B18	-0.501926	-0.412298	0.371976	0.0359287	0.634246	-0.0758232	-0.0339786
B19	-0.207197	0.323311	-0.161796	-0.0152209	-0.0392633	0.237672	0.297892
B20	-0.0723302	0.0352145	0.0647035	-0.254422	-0.462816	-0.229722	0.135329
B21	0.0996799	-0.202391	0.327446	0.358985	0.510145	-0.0625716	0.337723
B22	-0.269453	0.538927	0.991925	0.426516	0.061749	-0.258172	0.252459
B23	-0.156958	0.16962	0.276593	0.289026	0.0877786	0.585513	0.574223
B24	-0.203864	-0.246951	0.307665	0.064273	0.17328	0.0700184	-0.234118
B25	0.614683	0.304041	-0.437272	-0.0853375	-0.542879	-0.194307	-0.508353
B26	-0.274252	-0.00377226	0.740051	-0.312764	0.46681	-0.386304	0.385954
B27	0.178191	0.222713	-0.294077	0.183984	-0.140483	0.149481	-0.0827847
B28	-0.0731143	-0.120903	-1.11346	-0.756171	0.0599291	-0.335766	-0.562472
B29	0.548811	-0.323252	-1.21651	0.105037	-0.955555	0.477943	-0.276638
B30	-0.0555807	-0.158721	0.720277	0.108696	0.790252	0.289854	0.106374
B31	-0.134622	0.378498	-0.580614	-0.567159	-0.34945	-0.295065	-0.462722
B32	0.147614	0.293648	0.724951	-0.316752	0.682793	-0.544249	0.0846288
B33	-0.447663	-0.254733	0.348789	-0.402741	0.715195	-0.435567	-0.0629131
B34	-0.149538	0.113919	0.458953	-0.120429	0.528258	-0.113469	0.230897
B35	-0.492532	-0.27213	0.4652	0.285739	0.170736	-0.493002	0.150663
B36	-0.148783	-0.265136	0.146537	0.0195684	-0.244387	-0.0389589	-0.15619
B37	0.199724	0.159993	0.176051	-0.219846	0.0249612	0.0907547	0.0248952
B38	0.775327	-0.0320491	-0.481497	0.187397	-0.341914	0.451639	0.241634
B39	0.0976151	0.605504	-0.28965	0.186152	-0.157214	0.0575962	-0.180155
B40	0.00449681	0.137683	-0.0645328	-0.0195427	-0.437835	0.0683172	-0.195148
B41	0.195242	0.711356	0.457753	0.00360626	0.860844	0.0456842	0.210105
